# Supplementary material for: Dinitro­sylbis[tris­(4-fluoro­phen­yl)phosphane]iron chloro­form monosolvate
Source: Acta Crystallogr Sect E Struct Rep Online. 2011 Feb 12;67(Pt 3):m332. doi: 10.1107/S1600536811004673 (PMC3051982; doi:10.1107/S1600536811004673)
Supplement: Supplementary file 2 [file e-67-0m332-Isup2.hkl]

# 
# h,k,l, Fc-squared, Fo-squared, sigma(Fo-squared) and status flag 
# 
data_I
_shelx_title ' 07063 in P2(1)/c' 
_shelx_refln_list_code          4 
_shelx_F_calc_maximum      334.88 
_exptl_crystal_F_000      1752.00 
_reflns_d_resolution_high  0.8409 
 
loop_ 
 _symmetry_equiv_pos_as_xyz 
 'x, y, z' 
 '-x, y+1/2, -z+1/2' 
 '-x, -y, -z' 
 'x, -y-1/2, z-1/2' 
 
_cell_length_a    13.9940 
_cell_length_b    15.7460 
_cell_length_c    16.7160 
_cell_angle_alpha  90.000 
_cell_angle_beta   97.651 
_cell_angle_gamma  90.000 
 
_shelx_F_squared_multiplier     1.000 
 
loop_ 
 _refln_index_h 
 _refln_index_k 
 _refln_index_l 
 _refln_F_squared_calc 
 _refln_F_squared_meas 
 _refln_F_squared_sigma 
 _refln_observed_status 
   2   0   0      930.06      794.46     31.68 o 
   3   0   0    11571.04    11733.57    448.93 o 
   4   0   0   112147.45   119331.45   4998.16 o 
   5   0   0    23898.43    25370.24    663.05 o 
   6   0   0     7423.37     7602.64    198.27 o 
   7   0   0    17051.68    18016.36    448.98 o 
   8   0   0    30450.84    30638.17    753.10 o 
   9   0   0     1274.13     1417.81     61.41 o 
  10   0   0     2315.33     2672.99     92.60 o 
  11   0   0      182.79      107.81     43.14 o 
  12   0   0     3490.25     3334.56    195.36 o 
  13   0   0     6035.91     6031.15    308.22 o 
  14   0   0       18.54       13.24     61.24 o 
   1   1   0     8642.44     9449.80    495.03 o 
   2   1   0     2204.43     2212.83     95.28 o 
   3   1   0    12305.77    12759.80    343.62 o 
   4   1   0    20685.49    23249.17    539.32 o 
   5   1   0     7335.47     6829.19    125.08 o 
   6   1   0    12199.08    12278.63    219.13 o 
   7   1   0      221.49      115.23     17.70 o 
   8   1   0      321.25      266.84     44.83 o 
   9   1   0       84.51      110.90     19.68 o 
  10   1   0     2809.67     2462.19     61.81 o 
  11   1   0     1626.83     1637.01     61.82 o 
  12   1   0     2437.62     2416.46     94.79 o 
  13   1   0      332.83      209.93     98.55 o 
  14   1   0     1018.04     1000.22    117.41 o 
   0   2   0    17392.78    18776.15    798.77 o 
   1   2   0     7977.55     8463.09    325.70 o 
   2   2   0      146.07      172.78     13.97 o 
   3   2   0     1701.07     1471.34     64.09 o 
   4   2   0     7790.15     7946.21    184.06 o 
   5   2   0     7229.65     7125.96    150.48 o 
   6   2   0       53.80       25.47     13.24 o 
   7   2   0      795.49      729.00     28.19 o 
   8   2   0     5708.16     5211.45    104.05 o 
   9   2   0     1275.83     1233.32     40.24 o 
  10   2   0      390.08      304.35     27.87 o 
  11   2   0     1326.48     1270.33     60.43 o 
  12   2   0     2353.54     2324.26     94.34 o 
  13   2   0     2087.05     2257.92    119.04 o 
  14   2   0       68.87       13.24     73.14 o 
  15   2   0       10.57        7.49     72.61 o 
   1   3   0     8563.21     8875.69    155.51 o 
   2   3   0     3628.22     3763.02    184.79 o 
   3   3   0     3786.75     4123.55    189.27 o 
   4   3   0     1108.19      873.47     50.55 o 
   5   3   0     2635.72     2155.47     64.33 o 
   6   3   0     9784.41     9843.74    178.62 o 
   7   3   0      176.87      275.67     20.37 o 
   8   3   0    10531.91     9730.16    180.87 o 
   9   3   0     2404.56     2455.21     92.73 o 
  10   3   0      952.47      943.94     42.19 o 
  11   3   0     1313.75     1279.97     57.43 o 
  12   3   0     1467.42     1521.24     99.95 o 
  13   3   0      409.48      282.67     61.59 o 
  14   3   0     2955.87     2857.80    142.20 o 
  15   3   0      381.24      362.38     96.55 o 
  16   3   0      577.09      787.61    135.46 o 
   0   4   0      767.40      739.64     30.13 o 
   1   4   0    23247.50    23205.73    403.93 o 
   2   4   0      720.17      769.26     22.54 o 
   3   4   0     5997.33     6412.90    235.04 o 
   4   4   0     7892.87     7486.25    355.56 o 
   5   4   0      416.46      411.48     20.52 o 
   6   4   0     1754.24     1580.69     56.22 o 
   7   4   0     1424.34     1431.31     57.91 o 
   8   4   0    11401.45    11080.92    224.06 o 
   9   4   0     1396.11     1456.33     50.55 o 
  10   4   0       13.47      -10.39     21.54 o 
  11   4   0       47.24       47.83     34.91 o 
  12   4   0     1041.22     1053.46     88.87 o 
  13   4   0     1738.23     1813.09    112.56 o 
  14   4   0      258.44      233.02     64.47 o 
  15   4   0      593.30      518.93     79.47 o 
  16   4   0      309.60      268.78    107.51 o 
   1   5   0      880.99      894.34     25.17 o 
   2   5   0     2366.71     2219.44     47.19 o 
   3   5   0      428.95      408.35     19.35 o 
   4   5   0      552.47      489.55     31.89 o 
   5   5   0     2251.35     1912.17     73.40 o 
   6   5   0     5506.24     5143.77    200.77 o 
   7   5   0     1317.97     1350.60     64.96 o 
   8   5   0      335.33      265.60     25.55 o 
   9   5   0      963.93      970.75     56.50 o 
  10   5   0      383.52      373.92     37.37 o 
  11   5   0     2116.38     2054.11     89.58 o 
  12   5   0     3091.01     2994.76    145.26 o 
  13   5   0      455.14      420.64     94.00 o 
  14   5   0       21.89       54.38     60.25 o 
  15   5   0       44.90       25.14     63.62 o 
   0   6   0    40311.47    39491.46    958.42 o 
   1   6   0     4315.58     4099.17     79.27 o 
   2   6   0      737.43      838.47     25.90 o 
   3   6   0     1212.13      887.10     41.42 o 
   4   6   0       14.03       15.39     11.92 o 
   5   6   0     4177.94     4702.97    190.48 o 
   6   6   0     3925.59     4058.58     93.47 o 
   7   6   0     3593.78     3698.03     88.86 o 
   8   6   0     3683.70     3567.87     88.98 o 
   9   6   0      345.16      400.54     32.03 o 
  10   6   0     3512.15     3573.01    124.07 o 
  11   6   0     2553.80     2425.90    101.54 o 
  12   6   0     1022.30     1056.89     96.31 o 
  13   6   0     2124.36     2341.63    133.19 o 
  14   6   0      661.00      693.95    111.79 o 
  15   6   0      109.31       74.32     70.48 o 
   1   7   0     3119.20     2896.42     60.57 o 
   2   7   0     2673.57     2530.01     55.10 o 
   3   7   0       10.02        3.36     12.00 o 
   4   7   0      192.27      156.50     16.57 o 
   5   7   0     3161.49     3158.22     90.04 o 
   6   7   0      146.17      185.74     25.88 o 
   7   7   0     1970.54     1937.85     58.11 o 
   8   7   0     6241.79     5837.81    131.43 o 
   9   7   0       21.87       32.21     26.66 o 
  10   7   0     1560.17     1647.31     80.86 o 
  11   7   0       17.52       32.38     37.72 o 
  12   7   0     1754.79     1873.14     93.34 o 
  13   7   0     2110.11     2190.55    161.07 o 
  14   7   0      622.34      610.66     88.79 o 
  15   7   0     1549.67     1540.45    128.98 o 
   0   8   0    13287.12    13612.11    343.52 o 
   1   8   0     3405.75     3610.16     74.05 o 
   2   8   0     2713.41     2641.07     58.31 o 
   3   8   0     5457.29     4976.83    108.21 o 
   4   8   0     2868.29     2548.33     65.86 o 
   5   8   0      715.79      574.31     32.41 o 
   6   8   0     7094.79     6852.48    180.79 o 
   7   8   0      105.95      111.51     24.22 o 
   8   8   0     1674.13     1536.01     62.51 o 
   9   8   0       71.29       52.03     28.75 o 
  10   8   0     2483.04     2423.85    101.88 o 
  11   8   0     1433.63     1445.95     81.33 o 
  12   8   0     1814.34     1939.62     96.66 o 
  13   8   0        6.15       30.01     63.83 o 
  14   8   0      836.84      934.62    149.70 o 
   1   9   0      200.82      200.71     17.70 o 
   2   9   0      461.87      421.90     23.74 o 
   3   9   0      396.87      288.96     23.53 o 
   4   9   0      976.34     1009.57     40.12 o 
   5   9   0    10482.49    10345.48    281.52 o 
   6   9   0      103.51      105.68     23.23 o 
   7   9   0      586.99      613.68     50.15 o 
   8   9   0     2308.37     2168.02     76.52 o 
   9   9   0      860.38      831.66     61.29 o 
  10   9   0        5.77       19.80     37.69 o 
  11   9   0      353.81      320.93     51.03 o 
  12   9   0      734.59      885.96     74.06 o 
  13   9   0      446.45      330.14     80.81 o 
  14   9   0      190.16      124.76     77.49 o 
   0  10   0       41.57       65.36     22.28 o 
   1  10   0     1923.10     1807.82     47.40 o 
   2  10   0     1056.89      913.58     37.76 o 
   3  10   0     1675.82     1294.24     45.35 o 
   4  10   0     3207.56     3013.38     77.71 o 
   5  10   0     9122.30     8779.96    184.51 o 
   6  10   0        1.60       12.47     24.75 o 
   7  10   0       28.49       39.75     27.81 o 
   8  10   0     1576.19     1545.51     91.10 o 
   9  10   0     3166.78     3393.08    125.33 o 
  10  10   0      651.23      667.63     62.64 o 
  11  10   0       83.70      116.67     45.57 o 
  12  10   0     2397.72     2679.51    118.16 o 
  13  10   0      292.22      325.11     79.42 o 
   1  11   0      245.03      265.53     22.18 o 
   2  11   0     1383.71     1200.96     44.41 o 
   3  11   0     3789.48     3493.07     86.88 o 
   4  11   0     1887.15     1757.36     56.94 o 
   5  11   0     9681.04     9480.58    199.33 o 
   6  11   0       49.20       46.54     28.28 o 
   7  11   0     3326.97     3227.25    158.79 o 
   8  11   0      796.32      787.06     52.11 o 
   9  11   0      532.76      401.66     48.77 o 
  10  11   0     3166.18     3213.24    133.71 o 
  11  11   0      189.35      198.09     49.26 o 
  12  11   0        1.18      -26.84     43.96 o 
   0  12   0        4.30       -4.11     23.36 o 
   1  12   0       58.66       81.93     21.31 o 
   2  12   0       94.34       65.76     22.33 o 
   3  12   0     1709.79     1555.07     53.75 o 
   4  12   0     3775.16     3432.22     89.05 o 
   5  12   0     1065.50     1134.91     55.26 o 
   6  12   0      354.65      401.42     39.47 o 
   7  12   0       36.14       20.60     30.68 o 
   8  12   0      776.35      864.20     55.68 o 
   9  12   0     1706.98     1713.75     88.21 o 
  10  12   0        3.93       -9.05     41.84 o 
  11  12   0      182.79      219.49     51.00 o 
  12  12   0      283.03      305.28     59.51 o 
   1  13   0      190.47      222.39     27.03 o 
   2  13   0      206.92      191.68     26.36 o 
   3  13   0        4.27      -20.67     20.97 o 
   4  13   0        2.03        2.40     26.50 o 
   5  13   0     2806.87     3085.63     96.60 o 
   6  13   0       86.23       71.98     30.93 o 
   7  13   0      459.14      463.58     45.10 o 
   8  13   0      846.87      916.95     68.67 o 
   9  13   0     1299.12     1280.62     80.44 o 
  10  13   0      151.88       80.56     48.13 o 
  11  13   0      146.52      158.63     53.14 o 
   0  14   0        6.20      -21.65     34.15 o 
   1  14   0      587.96      531.38     42.30 o 
   2  14   0      284.88      266.13     29.20 o 
   3  14   0     4128.09     3631.68    107.45 o 
   4  14   0     5323.37     5105.36    139.37 o 
   5  14   0     1091.71     1158.81     58.76 o 
   6  14   0      213.05      212.07     37.75 o 
   7  14   0       55.66       14.43     33.66 o 
   8  14   0       23.32       43.71     41.18 o 
   9  14   0     1069.25     1182.83     81.29 o 
  10  14   0       60.21       98.90     49.80 o 
   1  15   0      875.00      854.56     49.35 o 
   2  15   0     1684.86     1549.22     77.17 o 
   3  15   0     2750.04     2603.46     88.22 o 
   4  15   0      211.78      233.60     37.00 o 
   5  15   0      168.37      250.42     37.44 o 
   6  15   0     1853.01     1899.68     79.40 o 
   7  15   0      269.86      343.39     45.57 o 
   8  15   0       49.74       83.16     49.45 o 
   9  15   0        1.20       18.10     47.81 o 
   0  16   0       29.46      -14.27     38.81 o 
   1  16   0      459.90      514.42     51.95 o 
   2  16   0      191.13      172.67     42.06 o 
   3  16   0      980.77      841.07     71.13 o 
   4  16   0       98.73       76.33     40.42 o 
   5  16   0      877.33      974.01     60.75 o 
   6  16   0      515.78      508.52     57.97 o 
   7  16   0      150.21      145.82     50.85 o 
   8  16   0      367.20      371.31     72.47 o 
   1  17   0       13.09       20.59     37.24 o 
   2  17   0      422.98      403.80     52.65 o 
   3  17   0     2466.08     2358.25    104.88 o 
   4  17   0       90.37       60.22     42.80 o 
   5  17   0      548.85      523.91     61.10 o 
   6  17   0       26.52      -28.02     40.96 o 
   0  18   0      305.03      357.83     96.68 o 
   1  18   0       21.40       19.37     55.74 o 
   2  18   0       12.42      -17.94     43.50 o 
   3  18   0       91.26      166.50     61.48 o 
   4  18   0        3.23       19.15     58.70 o 
 -15   1   1      537.94      618.05    106.17 o 
 -14   1   1     1673.90     1695.20    100.17 o 
 -13   1   1        0.78      -35.14     35.14 o 
 -12   1   1      240.01      164.50     39.97 o 
 -11   1   1     1429.10     1303.55     57.24 o 
 -10   1   1      371.55      360.65     29.40 o 
  -9   1   1     2127.71     2115.87     54.12 o 
  -8   1   1     2976.56     3195.16    138.49 o 
  -7   1   1     7451.78     7437.30    138.81 o 
  -6   1   1     2421.26     2358.81     56.17 o 
  -5   1   1       42.25       54.27     11.94 o 
  -4   1   1    14561.49    15204.69    479.42 o 
  -3   1   1     2748.66     2910.38    111.84 o 
  -2   1   1      422.44      353.96     15.69 o 
  -1   1   1      216.55      213.12      9.71 o 
   1   1   1     1212.77     1341.67     59.54 o 
   2   1   1     4974.02     5262.01    115.38 o 
   3   1   1     1413.75     1526.71     53.40 o 
   4   1   1     1591.11     1710.37     44.24 o 
   5   1   1    17763.49    19193.82    494.26 o 
   6   1   1     1153.53     1172.94     33.77 o 
   7   1   1     1320.23     1236.13     36.73 o 
   8   1   1      232.01      246.25     21.13 o 
   9   1   1       41.14       27.75     18.22 o 
  10   1   1      610.53      689.51     34.24 o 
  11   1   1      595.73      562.56     36.35 o 
  12   1   1     2336.50     2059.84     86.57 o 
  13   1   1      596.17      511.74     90.13 o 
 -16   2   1      447.46      619.66    107.91 o 
 -15   2   1      117.24       63.12     74.75 o 
 -14   2   1       10.30      -22.84     48.37 o 
 -13   2   1      795.54      719.27     61.28 o 
 -12   2   1       50.30        8.61     36.15 o 
 -11   2   1        3.28      -22.02     30.06 o 
 -10   2   1     5314.93     5176.90    119.82 o 
  -9   2   1      155.39      113.17     19.87 o 
  -8   2   1    16873.69    17196.55    305.84 o 
  -7   2   1      730.18      686.08     27.59 o 
  -6   2   1      445.51      442.60     24.04 o 
  -5   2   1    10281.16    10915.01    253.83 o 
  -4   2   1     7594.57     7402.84    227.37 o 
  -3   2   1    14613.74    14490.01    388.38 o 
  -2   2   1     5097.26     4743.70    174.26 o 
  -1   2   1      310.95      250.57      9.87 o 
   0   2   1      992.58      959.74     33.24 o 
   1   2   1     2630.32     3041.86    169.37 o 
   2   2   1    34182.44    38315.66   1869.99 o 
   3   2   1        4.15       -2.73      9.16 o 
   4   2   1      286.71      339.37     18.59 o 
   5   2   1     5860.85     6290.33    153.47 o 
   6   2   1     8431.91     9621.64    243.31 o 
   7   2   1      976.30     1184.86     40.70 o 
   8   2   1       49.46       86.61     18.06 o 
   9   2   1     3895.98     4211.08     89.77 o 
  10   2   1     2659.48     2699.27     89.32 o 
  11   2   1      253.80      227.36     28.63 o 
  12   2   1      530.94      566.46     67.22 o 
  13   2   1       15.55      -41.09     54.76 o 
  14   2   1     2312.65     2366.43    177.31 o 
 -16   3   1       13.54       91.60     92.13 o 
 -15   3   1        3.80      -71.54     71.54 o 
 -14   3   1      277.38      165.43     61.26 o 
 -13   3   1      734.11      858.36     83.37 o 
 -12   3   1       51.95       70.30     37.13 o 
 -11   3   1      162.79      127.79     36.10 o 
 -10   3   1       19.04      -17.57     23.52 o 
  -9   3   1     1023.44      905.40     35.40 o 
  -8   3   1       46.08       45.82     20.12 o 
  -7   3   1     2213.60     2435.59     56.84 o 
  -6   3   1     1092.70      975.69     30.48 o 
  -5   3   1     5159.75     5058.00    174.68 o 
  -4   3   1      354.65      343.10     20.15 o 
  -3   3   1       28.49       21.78      9.28 o 
  -2   3   1     1546.48     1348.82     41.80 o 
  -1   3   1     9768.60     9750.67    170.39 o 
   0   3   1      803.78      793.52     44.39 o 
   1   3   1    51046.54    57284.79   1301.03 o 
   2   3   1    12162.44    13816.34    586.14 o 
   3   3   1      271.44      269.72     19.74 o 
   4   3   1       82.24       83.36     11.93 o 
   5   3   1     7285.37     7859.00    243.40 o 
   6   3   1    10196.20    10759.35    279.76 o 
   7   3   1     3374.62     3091.58     67.24 o 
   8   3   1     1201.87     1216.36     38.82 o 
   9   3   1     5049.38     5154.92    116.12 o 
  10   3   1      478.66      450.92     33.15 o 
  11   3   1      754.53      779.15     47.98 o 
  12   3   1     1969.76     1927.96     85.32 o 
  13   3   1      126.79       93.83     53.22 o 
  14   3   1     1187.05     1219.39    139.07 o 
  15   3   1      749.89      912.50    132.11 o 
 -16   4   1       20.99        7.89     94.00 o 
 -15   4   1      706.04      763.92     89.63 o 
 -14   4   1      556.64      659.68     96.81 o 
 -13   4   1     1047.52     1069.77     93.56 o 
 -12   4   1       47.43       46.51     37.90 o 
 -11   4   1     1525.49     1556.76     76.63 o 
 -10   4   1      548.57      604.07     42.67 o 
  -9   4   1      530.96      577.14     35.06 o 
  -8   4   1       62.26       25.04     17.47 o 
  -7   4   1     3642.25     3303.03    115.78 o 
  -6   4   1      528.09      452.03     21.75 o 
  -5   4   1     1448.65     1358.86     63.74 o 
  -4   4   1      292.58      291.49     22.78 o 
  -3   4   1      940.68      884.30     39.96 o 
  -2   4   1      574.82      579.88     21.21 o 
  -1   4   1     5410.64     5323.28     97.21 o 
   0   4   1    13447.97    13857.57    251.17 o 
   1   4   1       58.01       54.85      9.72 o 
   2   4   1     9276.13    10140.02    284.05 o 
   3   4   1     3204.61     3205.37    161.72 o 
   4   4   1     6386.91     6413.12    310.65 o 
   5   4   1     1781.45     1792.94     87.44 o 
   6   4   1     3656.65     3049.65     69.31 o 
   7   4   1     9997.91     9734.42    179.10 o 
   8   4   1     3812.37     3668.29     88.34 o 
   9   4   1     1953.24     2032.90     60.87 o 
  10   4   1      575.26      515.05     39.96 o 
  11   4   1      995.18     1035.93     72.65 o 
  12   4   1      420.89      392.85     48.32 o 
  13   4   1     5090.48     5252.31    210.44 o 
  14   4   1      268.51      347.58     68.21 o 
  15   4   1      748.42      705.10    122.49 o 
 -15   5   1      501.40      522.12    121.75 o 
 -14   5   1       18.68      -32.87     58.81 o 
 -13   5   1     1292.29     1439.28    179.65 o 
 -12   5   1      679.10      710.84     81.98 o 
 -11   5   1      646.61      687.63     48.59 o 
 -10   5   1      546.51      558.61     42.89 o 
  -9   5   1     2476.78     2467.34     78.40 o 
  -8   5   1      322.90      345.95     27.24 o 
  -7   5   1     3259.61     2928.40    107.15 o 
  -6   5   1       99.20      102.68     14.50 o 
  -5   5   1     1139.70      958.68     38.06 o 
  -4   5   1      390.62      322.88     19.09 o 
  -3   5   1       64.56       27.89     11.21 o 
  -2   5   1     1244.22     1150.47     30.43 o 
  -1   5   1       28.73       51.25     10.69 o 
   0   5   1      912.02      817.80     28.43 o 
   1   5   1      215.75      231.87     15.04 o 
   2   5   1      101.72       99.97     11.07 o 
   3   5   1       31.61       14.40     12.51 o 
   4   5   1     3721.72     3743.97    168.92 o 
   5   5   1     4581.57     4523.19    218.86 o 
   6   5   1     2679.96     2482.52     79.56 o 
   7   5   1     3589.16     3356.06    111.22 o 
   8   5   1     5420.43     4909.04    119.51 o 
   9   5   1      746.10      753.82     65.85 o 
  10   5   1      906.79      912.37     50.97 o 
  11   5   1     1371.85     1376.38     73.98 o 
  12   5   1      400.66      387.62     50.60 o 
  13   5   1        4.75      -25.22     52.60 o 
  14   5   1       97.08      113.79     97.75 o 
  15   5   1      310.12      388.55     77.99 o 
 -15   6   1      484.28      538.15     86.89 o 
 -14   6   1        4.34       26.84     64.45 o 
 -13   6   1      313.94      317.92     70.75 o 
 -12   6   1     4903.66     5374.42    301.67 o 
 -11   6   1     4553.09     4440.07    194.76 o 
 -10   6   1      136.92       78.72     30.39 o 
  -9   6   1      400.82      352.81     35.41 o 
  -8   6   1      699.29      660.08     36.00 o 
  -7   6   1     4437.36     4128.43    118.32 o 
  -6   6   1     5993.90     5796.56    128.75 o 
  -5   6   1    28460.59    29273.06    937.91 o 
  -4   6   1       81.32       83.04     14.19 o 
  -3   6   1     3573.38     3257.20     71.07 o 
  -2   6   1    12810.22    13193.01    233.66 o 
  -1   6   1     3512.97     3320.89     66.62 o 
   0   6   1     5068.06     5060.43     95.56 o 
   1   6   1    16393.09    16026.26    339.97 o 
   2   6   1     2810.64     2764.19     63.16 o 
   3   6   1      665.77      576.97     22.10 o 
   4   6   1      123.61       93.39     16.24 o 
   5   6   1    10775.14    10313.40    217.26 o 
   6   6   1     1346.62     1095.05     45.37 o 
   7   6   1       13.38       11.75     18.35 o 
   8   6   1     4061.84     3989.28    109.99 o 
   9   6   1     2837.07     2843.53     89.19 o 
  10   6   1      652.76      644.66     47.37 o 
  11   6   1     3191.82     3186.80    129.89 o 
  12   6   1     1043.21     1185.34     75.47 o 
  13   6   1     4935.57     5415.78    261.56 o 
  14   6   1        4.66      -20.34     61.95 o 
  15   6   1      422.72      426.70     83.45 o 
 -15   7   1        0.71      -62.40     69.50 o 
 -14   7   1     1986.73     2052.75    136.34 o 
 -13   7   1     2227.46     2424.39    140.52 o 
 -12   7   1        1.43       -9.70     57.03 o 
 -11   7   1      308.58      258.77     45.38 o 
 -10   7   1        8.82       42.11     35.85 o 
  -9   7   1       82.37      151.74     30.74 o 
  -8   7   1      792.98      774.89     39.98 o 
  -7   7   1       33.46       84.84     20.97 o 
  -6   7   1       21.12       18.25     18.18 o 
  -5   7   1     6719.80     6515.41    170.91 o 
  -4   7   1      468.84      381.48     31.81 o 
  -3   7   1      415.46      413.39     22.36 o 
  -2   7   1     4682.62     5004.56    105.96 o 
  -1   7   1    16117.21    15594.77    275.05 o 
   0   7   1     1128.73      926.05     35.19 o 
   1   7   1     5637.83     5930.83    138.55 o 
   2   7   1     4824.66     4504.75     88.00 o 
   3   7   1     2230.80     2250.68     60.07 o 
   4   7   1     1345.35     1295.95     41.76 o 
   5   7   1      608.20      647.07     33.28 o 
   6   7   1     5220.70     4806.65    131.05 o 
   7   7   1     5487.41     5363.79    137.82 o 
   8   7   1     1153.66     1106.22     56.50 o 
   9   7   1      509.98      494.67     41.01 o 
  10   7   1      683.69      713.43     82.47 o 
  11   7   1       39.65       54.04     38.84 o 
  12   7   1      327.63      273.38     50.53 o 
  13   7   1     1841.58     1760.54    123.54 o 
  14   7   1     2766.09     3594.38    250.99 o 
  15   7   1       75.76       51.30     73.37 o 
 -14   8   1       19.47      -16.50     68.64 o 
 -13   8   1      431.36      425.88     81.17 o 
 -12   8   1      797.51      986.97    115.53 o 
 -11   8   1     2503.27     2697.07    111.02 o 
 -10   8   1     1536.55     1676.28     83.33 o 
  -9   8   1     1113.12     1141.32     66.86 o 
  -8   8   1     5276.31     5420.94    124.86 o 
  -7   8   1     2250.16     2070.65     69.77 o 
  -6   8   1      358.70      325.27     28.40 o 
  -5   8   1      169.96      171.16     22.55 o 
  -4   8   1     3777.52     3500.76    104.52 o 
  -3   8   1     1499.45     1105.81     34.51 o 
  -2   8   1      425.88      413.16     22.32 o 
  -1   8   1      291.72      262.05     18.53 o 
   0   8   1     1273.31     1114.61     33.03 o 
   1   8   1      152.31      186.35     16.19 o 
   2   8   1     1774.23     1623.52     41.23 o 
   3   8   1       98.32       69.06     17.55 o 
   4   8   1     4850.15     4595.60    107.06 o 
   5   8   1     3391.11     3531.07     85.19 o 
   6   8   1      371.78      344.69     37.31 o 
   7   8   1      130.06      102.52     27.01 o 
   8   8   1      123.40      100.56     28.53 o 
   9   8   1      338.03      306.95     37.01 o 
  10   8   1     1472.54     1484.14    107.38 o 
  11   8   1      291.14      277.63     48.31 o 
  12   8   1      732.91      677.70     66.01 o 
  13   8   1       49.71      111.11     66.96 o 
  14   8   1     1506.17     1622.61    183.40 o 
 -14   9   1      288.34      301.58     83.84 o 
 -13   9   1     6000.85     6512.01    369.07 o 
 -12   9   1      287.26      345.15     73.15 o 
 -11   9   1      999.54     1087.19     74.93 o 
 -10   9   1      472.46      441.27     51.78 o 
  -9   9   1      775.47      730.68     59.79 o 
  -8   9   1      802.98      848.56     50.04 o 
  -7   9   1        0.95       35.97     22.48 o 
  -6   9   1     6108.46     5666.93    128.59 o 
  -5   9   1     2773.04     2394.91    113.09 o 
  -4   9   1     1729.07     1405.49     46.80 o 
  -3   9   1        0.09       23.88     15.05 o 
  -2   9   1     4580.85     4380.33     89.31 o 
  -1   9   1     2306.42     2094.78     50.79 o 
   0   9   1     4598.09     4375.49     88.45 o 
   1   9   1     8442.76     8425.31    156.74 o 
   2   9   1     2375.96     2248.66     53.12 o 
   3   9   1       33.46       -1.00     16.40 o 
   4   9   1     1567.66     1361.69     54.88 o 
   5   9   1      227.67      263.54     25.77 o 
   6   9   1      125.21       65.08     30.15 o 
   7   9   1     2443.60     2515.21     92.59 o 
   8   9   1     3061.22     2862.44     91.49 o 
   9   9   1     2032.36     1897.52     74.26 o 
  10   9   1      947.50     1198.94     74.08 o 
  11   9   1      489.50      529.11     82.82 o 
  12   9   1     1330.44     1410.57     86.46 o 
  13   9   1      181.71      194.73     73.43 o 
  14   9   1      153.24      238.64     82.31 o 
 -13  10   1      522.14      681.32     95.74 o 
 -12  10   1      175.60      186.52     69.21 o 
 -11  10   1      184.47      125.92     46.59 o 
 -10  10   1        3.74       -4.99     35.97 o 
  -9  10   1      169.91      139.36     39.51 o 
  -8  10   1       33.35        7.83     32.67 o 
  -7  10   1     1632.69     1532.37     63.96 o 
  -6  10   1     1261.40     1170.05     73.57 o 
  -5  10   1       40.21       39.24     21.82 o 
  -4  10   1      769.68      688.79     40.97 o 
  -3  10   1     5189.24     4800.37    109.13 o 
  -2  10   1     1310.31     1211.31     38.02 o 
  -1  10   1     1178.65     1154.02     36.75 o 
   0  10   1      377.84      312.61     22.15 o 
   1  10   1     3405.95     3192.93     70.29 o 
   2  10   1      413.70      371.15     27.46 o 
   3  10   1     2180.10     1871.77     55.63 o 
   4  10   1      312.62      295.24     26.93 o 
   5  10   1     9914.28     9897.07    261.60 o 
   6  10   1     4163.41     4051.18    113.10 o 
   7  10   1      975.93     1005.58     54.16 o 
   8  10   1       28.66       62.06     29.14 o 
   9  10   1      383.38      428.25     42.65 o 
  10  10   1     2253.33     2204.21    103.31 o 
  11  10   1      339.13      390.35     95.76 o 
  12  10   1       31.04        5.30     45.02 o 
  13  10   1      818.76      939.30     83.41 o 
 -13  11   1      132.47      191.89    123.29 o 
 -12  11   1      171.03      197.03     70.07 o 
 -11  11   1      524.83      433.98     56.97 o 
 -10  11   1      879.53      845.10     69.02 o 
  -9  11   1       85.66       25.45     36.60 o 
  -8  11   1       12.02      -20.30     34.65 o 
  -7  11   1     6822.24     6938.27    188.81 o 
  -6  11   1        2.10       -5.17     26.96 o 
  -5  11   1     2052.93     1914.64     79.21 o 
  -4  11   1      142.16      117.62     24.21 o 
  -3  11   1      198.32      247.70     26.32 o 
  -2  11   1       92.56       91.90     21.59 o 
  -1  11   1     3513.30     3298.94     73.85 o 
   0  11   1      404.47      423.09     26.47 o 
   1  11   1     2504.97     2560.55     68.30 o 
   2  11   1     2318.23     2233.45     63.32 o 
   3  11   1     2512.14     2327.02     65.60 o 
   4  11   1       16.48       18.03     23.52 o 
   5  11   1      772.40      818.21     47.47 o 
   6  11   1     2470.67     2406.29     81.03 o 
   7  11   1     1346.86     1353.43     61.97 o 
   8  11   1      168.07      136.80     33.79 o 
   9  11   1      163.23      170.93     36.92 o 
  10  11   1        0.56      -21.61     37.43 o 
  11  11   1       97.28      136.91     48.28 o 
  12  11   1       39.29       17.09     46.87 o 
  13  11   1      573.81      534.34    113.53 o 
 -12  12   1      170.48      213.06     92.94 o 
 -11  12   1        9.35      -42.83     42.83 o 
 -10  12   1      666.39      636.53     63.69 o 
  -9  12   1     1217.59     1261.22     77.43 o 
  -8  12   1       14.90      -14.46     35.16 o 
  -7  12   1      507.22      525.51     56.78 o 
  -6  12   1        8.57       -8.96     28.08 o 
  -5  12   1    15562.52    15529.73    312.82 o 
  -4  12   1      356.20      352.65     30.67 o 
  -3  12   1      816.63      784.30     40.28 o 
  -2  12   1     2307.33     2201.06     79.94 o 
  -1  12   1        1.45        1.23     18.84 o 
   0  12   1     3718.49     3378.76     84.73 o 
   1  12   1      539.70      475.67     32.37 o 
   2  12   1     7911.22     7200.13    156.06 o 
   3  12   1     7985.30     7503.15    162.75 o 
   4  12   1     5834.21     5480.00    142.90 o 
   5  12   1      763.68      712.45     47.27 o 
   6  12   1      163.38      176.07     32.41 o 
   7  12   1     2477.82     2509.94     87.57 o 
   8  12   1      197.08      181.45     36.76 o 
   9  12   1       91.31       66.18     40.54 o 
  10  12   1      930.33      874.93     69.87 o 
  11  12   1      326.29      405.23     57.60 o 
  12  12   1       36.65       44.29     49.75 o 
 -11  13   1      664.20      684.49     71.31 o 
 -10  13   1     1340.39     1376.28     87.06 o 
  -9  13   1       18.66       13.10     44.60 o 
  -8  13   1       73.35       98.59     40.97 o 
  -7  13   1      767.26      926.64    105.49 o 
  -6  13   1     1430.86     1394.46     65.12 o 
  -5  13   1        0.17        5.93     28.10 o 
  -4  13   1     1520.25     1512.74     55.46 o 
  -3  13   1      448.83      437.40     33.61 o 
  -2  13   1     1610.77     1435.71     65.85 o 
  -1  13   1        7.42       21.75     23.97 o 
   0  13   1        9.32        9.67     24.13 o 
   1  13   1      394.41      404.80     31.58 o 
   2  13   1     7309.28     6713.67    148.77 o 
   3  13   1     1942.86     1810.22     67.56 o 
   4  13   1     1571.53     1560.95     63.82 o 
   5  13   1       43.78       90.83     30.55 o 
   6  13   1      311.41      361.29     39.19 o 
   7  13   1      183.56      247.38     38.26 o 
   8  13   1      132.01      158.38     39.05 o 
   9  13   1      346.96      341.09     54.73 o 
  10  13   1     1502.31     1535.37    111.17 o 
  11  13   1        4.73       35.50     46.27 o 
 -11  14   1        0.37      -24.74     85.98 o 
 -10  14   1       87.18       87.99     50.67 o 
  -9  14   1      776.11      864.07     72.82 o 
  -8  14   1      163.90      208.19     48.39 o 
  -7  14   1       48.73       87.61     40.46 o 
  -6  14   1      684.00      718.75     53.06 o 
  -5  14   1      147.72      121.08     51.88 o 
  -4  14   1      752.16      741.61     49.64 o 
  -3  14   1      304.19      269.55     31.00 o 
  -2  14   1     1867.46     1899.24     70.80 o 
  -1  14   1     3353.47     2899.29     90.74 o 
   0  14   1      476.34      400.62     35.89 o 
   1  14   1     1889.34     1743.79     74.04 o 
   2  14   1      156.83      140.09     29.26 o 
   3  14   1      527.12      503.40     42.32 o 
   4  14   1     2139.09     1886.19     76.99 o 
   5  14   1      221.12      207.75     35.17 o 
   6  14   1     2703.55     2621.41     91.00 o 
   7  14   1      226.63      287.05     40.49 o 
   8  14   1      243.07      197.65     42.34 o 
   9  14   1     1492.22     1499.74     90.37 o 
  10  14   1       42.69       42.44     49.13 o 
  -9  15   1       99.96       75.80     48.48 o 
  -8  15   1      174.36       87.08     47.95 o 
  -7  15   1        0.15       45.06     42.30 o 
  -6  15   1     1013.55     1183.98     65.37 o 
  -5  15   1      132.05      178.65     36.54 o 
  -4  15   1      948.65     1019.50     56.76 o 
  -3  15   1      780.71      743.21     60.11 o 
  -2  15   1       55.44       69.62     29.62 o 
  -1  15   1      140.27      116.94     30.69 o 
   0  15   1       13.27       -2.87     25.80 o 
   1  15   1     1751.34     1780.27     81.79 o 
   2  15   1       33.14       10.31     31.26 o 
   3  15   1     3948.46     3749.52    112.44 o 
   4  15   1       53.61       90.22     31.58 o 
   5  15   1      250.66      278.31     39.43 o 
   6  15   1      170.54      137.25     36.82 o 
   7  15   1      523.75      470.62     48.97 o 
   8  15   1      226.89      228.71     52.44 o 
   9  15   1      861.88      909.97     78.64 o 
  -8  16   1      983.14     1176.53     86.08 o 
  -7  16   1      171.92      131.82     53.43 o 
  -6  16   1     2369.48     2616.52    113.13 o 
  -5  16   1     1000.20     1010.93     61.43 o 
  -4  16   1     1490.83     1581.82     83.69 o 
  -3  16   1      579.02      582.47     59.12 o 
  -2  16   1      103.49       50.30     37.16 o 
  -1  16   1     1582.84     1617.62     68.69 o 
   0  16   1      475.27      496.92     52.64 o 
   1  16   1     1729.28     1654.41     81.99 o 
   2  16   1     1864.50     1691.97     82.91 o 
   3  16   1     1034.18     1093.51     71.50 o 
   4  16   1      901.90      934.42     65.63 o 
   5  16   1      391.09      565.64     79.43 o 
   6  16   1      149.94      155.91     40.61 o 
   7  16   1      288.90      211.15     44.45 o 
   8  16   1      858.96      963.18    134.12 o 
  -6  17   1      277.73      256.46     54.00 o 
  -5  17   1      115.98      111.80     49.69 o 
  -4  17   1      251.21      224.86     50.85 o 
  -3  17   1     1235.78     1112.28     76.39 o 
  -2  17   1     4608.91     4796.52    268.11 o 
  -1  17   1       93.97      107.92     60.24 o 
   0  17   1      164.50      161.45     42.10 o 
   1  17   1     1003.37     1004.64     68.73 o 
   2  17   1     1221.39     1370.03    107.27 o 
   3  17   1      181.04      142.55     66.82 o 
   4  17   1        3.19       -0.95     42.03 o 
   5  17   1        1.17       14.52     37.01 o 
   6  17   1      239.04      166.39     50.59 o 
  -4  18   1     3319.51     3509.98    169.70 o 
  -3  18   1      874.77      924.80    131.98 o 
  -2  18   1     1040.72     1147.42    101.25 o 
  -1  18   1       99.50      225.30    137.06 o 
   0  18   1     1529.05     1523.23    111.25 o 
   1  18   1      343.14      310.69     52.38 o 
   2  18   1     3488.90     3711.00    168.16 o 
   3  18   1       21.82       30.19     52.99 o 
   4  18   1     3826.70     4071.95    183.42 o 
 -16   0   2     2173.45     2267.75    180.25 o 
 -15   0   2      211.36      200.18     77.29 o 
 -14   0   2     1114.92     1048.49    116.87 o 
 -13   0   2     2780.48     2717.05    126.72 o 
 -12   0   2    10392.56     9627.37    323.73 o 
 -11   0   2     3302.70     2895.35    125.13 o 
 -10   0   2     1324.07     1255.31     77.01 o 
  -9   0   2       72.33       33.76     25.32 o 
  -8   0   2     3781.17     3228.86    138.44 o 
  -7   0   2    10598.89    10191.29    262.16 o 
  -6   0   2    15876.92    15387.63    383.24 o 
  -5   0   2     5237.28     4859.37    221.98 o 
  -4   0   2    29421.97    29002.29   1264.19 o 
  -3   0   2    24490.74    24265.47   2508.24 o 
  -2   0   2     2255.31     2205.40    318.45 o 
  -1   0   2      548.27      524.27     48.74 o 
   0   0   2    57814.54    68717.68   2644.97 o 
   1   0   2    13432.90    19065.59    810.61 o 
   2   0   2      876.31      973.33     31.75 o 
   3   0   2    94769.02   122102.59   6404.02 o 
   4   0   2     2760.14     3261.87     91.32 o 
   5   0   2       40.17       52.47     18.55 o 
   6   0   2    30785.49    33186.38    811.16 o 
   7   0   2      683.28      654.92     39.28 o 
   8   0   2    12356.63    12144.12    312.66 o 
   9   0   2     1876.54     1900.14     72.87 o 
  10   0   2     1909.18     2166.19    117.96 o 
  11   0   2     6384.99     6380.67    223.14 o 
  12   0   2      106.98      133.05     59.91 o 
 -16   1   2     1489.85     1613.06    155.92 o 
 -15   1   2      217.45      233.79     56.16 o 
 -14   1   2      431.03      358.22     58.34 o 
 -13   1   2      516.71      544.11     53.06 o 
 -12   1   2      423.83      352.63     39.12 o 
 -11   1   2       87.85       47.94     28.31 o 
 -10   1   2     7217.96     6550.05    161.52 o 
  -9   1   2    15789.94    15663.24    281.65 o 
  -8   1   2     8339.08     7457.30    141.01 o 
  -7   1   2     4959.50     4457.51     90.60 o 
  -6   1   2    15968.84    14901.00    297.50 o 
  -5   1   2     2588.29     2890.93     60.32 o 
  -4   1   2      960.12      846.55     37.27 o 
  -3   1   2    79803.26    80978.97   2472.84 o 
  -2   1   2     4728.60     4145.16    233.86 o 
  -1   1   2     8991.94     9944.74    187.88 o 
   0   1   2     6085.26     7138.07    207.12 o 
   1   1   2     2230.20     2546.48     85.56 o 
   2   1   2     8364.90     9594.35    241.26 o 
   3   1   2      752.42     1009.98     33.44 o 
   4   1   2    25091.63    29903.86    872.71 o 
   5   1   2    13530.70    14816.60    336.25 o 
   6   1   2     6347.67     6955.79    148.43 o 
   7   1   2     3810.28     4971.34     98.52 o 
   8   1   2      215.76      280.30     22.40 o 
   9   1   2     1753.53     1916.03     51.77 o 
  10   1   2     1072.62     1196.16     47.08 o 
  11   1   2     3344.07     3127.51     82.64 o 
  12   1   2     2417.69     2522.19     95.54 o 
 -16   2   2      352.07      282.55     93.87 o 
 -15   2   2      245.05      261.82     83.17 o 
 -14   2   2      564.26      637.25     60.65 o 
 -13   2   2       47.03        8.21     37.99 o 
 -12   2   2     4687.89     4606.61    147.11 o 
 -11   2   2       14.47      -13.72     31.88 o 
 -10   2   2     1766.27     1726.16     65.74 o 
  -9   2   2     4590.98     4571.60    131.14 o 
  -8   2   2     8783.25     8169.78    153.35 o 
  -7   2   2    17942.76    19030.81    581.90 o 
  -6   2   2     6409.58     6057.19    165.20 o 
  -5   2   2     8277.64     8471.52    325.45 o 
  -4   2   2      151.30      186.32     12.95 o 
  -3   2   2     8619.20     8876.49    267.68 o 
  -2   2   2     1095.08      851.57     21.07 o 
  -1   2   2      755.91      696.81     17.77 o 
   0   2   2    31285.95    38722.23   1307.79 o 
   1   2   2    25223.90    30782.18   1296.35 o 
   2   2   2      666.33      780.05     56.03 o 
   3   2   2    30322.63    34614.63    646.82 o 
   4   2   2     2836.31     3343.81    115.69 o 
   5   2   2     5580.26     5980.78    137.87 o 
   6   2   2      248.47      315.89     20.54 o 
   7   2   2      430.01      580.53     26.35 o 
   8   2   2     1785.97     1686.99     45.77 o 
   9   2   2     1309.43     1312.56     64.31 o 
  10   2   2      287.75      233.07     27.32 o 
  11   2   2     3882.16     3509.44    101.67 o 
  12   2   2       99.39      137.13     42.97 o 
  13   2   2     2863.32     2780.96    186.14 o 
 -16   3   2      619.54      608.82    113.66 o 
 -15   3   2      388.90      372.76     70.66 o 
 -14   3   2      133.73       46.96     58.49 o 
 -13   3   2      401.11      371.80     50.87 o 
 -12   3   2       83.24       91.76     39.94 o 
 -11   3   2     3409.12     3603.65    122.25 o 
 -10   3   2     3122.34     2622.52     88.49 o 
  -9   3   2       92.09       81.85     21.79 o 
  -8   3   2    24470.59    24021.11    566.16 o 
  -7   3   2      105.46      113.74     15.93 o 
  -6   3   2      391.55      250.45     18.20 o 
  -5   3   2        4.40       -3.11     10.62 o 
  -4   3   2     2204.02     1998.88     84.03 o 
  -3   3   2        4.95       -8.69      8.69 o 
  -2   3   2      987.16      949.20     24.42 o 
  -1   3   2    11352.02    12366.38    298.20 o 
   0   3   2    32485.15    36274.93   1135.50 o 
   1   3   2      245.08      261.23     18.12 o 
   2   3   2    14042.16    16494.74    506.39 o 
   3   3   2     4417.99     4450.08    201.41 o 
   4   3   2     5876.19     6150.98    124.36 o 
   5   3   2    28571.99    32011.49   1045.87 o 
   6   3   2     4223.05     4472.38    101.32 o 
   7   3   2    17064.20    17531.95    352.51 o 
   8   3   2     4847.20     4757.24    107.56 o 
   9   3   2      453.50      430.23     31.06 o 
  10   3   2     2181.45     2272.10     75.24 o 
  11   3   2      177.57      153.39     32.61 o 
  12   3   2     1858.02     1897.00     86.11 o 
  13   3   2     1795.92     1868.02    112.39 o 
  14   3   2     3409.71     3621.93    229.73 o 
 -16   4   2       28.45       99.01     68.96 o 
 -15   4   2      813.84      809.25    133.45 o 
 -14   4   2        0.77       -5.09     54.84 o 
 -13   4   2     1170.73     1296.62     95.13 o 
 -12   4   2     1463.67     1556.35     79.28 o 
 -11   4   2     3175.74     3088.73    112.26 o 
 -10   4   2     2900.15     2798.11     86.21 o 
  -9   4   2       19.82       45.30     21.15 o 
  -8   4   2     5187.43     4716.17    119.05 o 
  -7   4   2      370.03      424.30     26.32 o 
  -6   4   2       40.68       19.39     12.00 o 
  -5   4   2     1739.37     1954.80     65.97 o 
  -4   4   2       96.89      106.51     12.75 o 
  -3   4   2        2.07       31.54     10.72 o 
  -2   4   2       80.60      170.08     13.09 o 
  -1   4   2     8586.34     8633.62    153.35 o 
   0   4   2    31962.30    35081.23    790.47 o 
   1   4   2       21.86       43.71     11.05 o 
   2   4   2       41.50       61.61     14.71 o 
   3   4   2    35441.40    40111.62   1201.25 o 
   4   4   2     2892.12     2998.96    112.28 o 
   5   4   2     1378.99     1105.06     53.29 o 
   6   4   2      813.67      947.05     45.40 o 
   7   4   2        1.87       12.04     16.84 o 
   8   4   2      136.20      166.13     22.71 o 
   9   4   2      195.96      163.94     31.38 o 
  10   4   2      215.50      216.64     31.41 o 
  11   4   2     1853.71     1714.90     68.11 o 
  12   4   2      104.22      132.96     41.24 o 
  13   4   2      369.10      398.94     94.14 o 
  14   4   2       94.68      121.19     60.54 o 
 -16   5   2      742.93      800.11     98.76 o 
 -15   5   2      579.91      515.21     84.05 o 
 -14   5   2     1145.97     1155.70    103.35 o 
 -13   5   2      356.33      338.04     69.30 o 
 -12   5   2     1541.22     1507.48    133.33 o 
 -11   5   2      390.63      447.50     53.54 o 
 -10   5   2        2.22      -24.46     24.46 o 
  -9   5   2     1479.37     1467.05     58.64 o 
  -8   5   2      447.68      352.97     23.97 o 
  -7   5   2     4597.74     4180.72    101.24 o 
  -6   5   2     7998.18     7367.63    248.89 o 
  -5   5   2      694.81      572.59     29.78 o 
  -4   5   2     1744.50     1727.43     42.69 o 
  -3   5   2    13981.59    12957.98    490.07 o 
  -2   5   2    33148.99    31697.81   1030.11 o 
  -1   5   2       31.36       69.87     15.77 o 
   0   5   2    19705.45    21154.24    508.68 o 
   1   5   2      135.76      163.97     13.32 o 
   2   5   2    40650.87    46650.00   1340.43 o 
   3   5   2      547.63      524.55     24.08 o 
   4   5   2     4556.27     4369.48    181.58 o 
   5   5   2     2232.93     2181.80     86.70 o 
   6   5   2      236.84      303.14     23.76 o 
   7   5   2      961.33      909.15     37.45 o 
   8   5   2     2324.85     2299.81     87.40 o 
   9   5   2     4315.51     4154.28    196.69 o 
  10   5   2      357.74      347.12     37.05 o 
  11   5   2     4084.35     4172.14    119.91 o 
  12   5   2     2355.03     2475.20    103.44 o 
  13   5   2      200.34      181.47     46.66 o 
  14   5   2        0.36        3.68     57.91 o 
  15   5   2        2.22       18.45     93.47 o 
 -15   6   2       46.12       26.60     67.80 o 
 -14   6   2     2630.81     2835.52    200.78 o 
 -13   6   2       94.96       47.61     59.81 o 
 -12   6   2     1102.92     1032.64    107.24 o 
 -11   6   2     1272.12     1320.93     75.82 o 
 -10   6   2      341.85      418.67     39.92 o 
  -9   6   2     1016.45     1048.39     52.25 o 
  -8   6   2      437.59      356.41     33.00 o 
  -7   6   2     6474.51     6454.46    153.40 o 
  -6   6   2      940.78      854.19     33.81 o 
  -5   6   2      162.04      198.83     18.11 o 
  -4   6   2     3135.84     2763.34     62.81 o 
  -3   6   2     2611.69     2014.18     48.74 o 
  -2   6   2     2974.18     3033.66     64.59 o 
  -1   6   2      843.14      750.41     25.08 o 
   0   6   2     8977.12     8449.00    152.87 o 
   1   6   2    11222.62    11832.94    209.99 o 
   2   6   2     1432.64     1581.73     49.31 o 
   3   6   2      439.87      420.07     39.88 o 
   4   6   2     4936.18     5527.39    171.38 o 
   5   6   2     4859.81     5308.20    121.85 o 
   6   6   2     5005.36     5382.67    187.11 o 
   7   6   2      253.61      295.67     30.33 o 
   8   6   2     6464.98     6396.08    160.33 o 
   9   6   2      715.91      753.57     46.60 o 
  10   6   2      324.53      295.44     36.57 o 
  11   6   2     1177.40     1128.68     70.60 o 
  12   6   2      464.07      466.27     54.52 o 
  13   6   2      644.70      762.65     68.77 o 
  14   6   2      216.01      177.99     67.86 o 
  15   6   2       28.80      -20.85     67.13 o 
 -15   7   2     2255.37     2428.65    152.09 o 
 -14   7   2      477.90      540.15     87.68 o 
 -13   7   2      795.33      871.32     99.23 o 
 -12   7   2     1237.77     1530.33    112.33 o 
 -11   7   2     1095.73     1179.17     97.82 o 
 -10   7   2       77.91       68.52     30.90 o 
  -9   7   2       88.05      100.64     29.01 o 
  -8   7   2      631.70      580.11     41.62 o 
  -7   7   2      774.57      792.03     37.65 o 
  -6   7   2        3.73       -4.61     17.20 o 
  -5   7   2    18777.35    18372.49    501.96 o 
  -4   7   2      855.55      897.18     43.93 o 
  -3   7   2     1081.90     1114.94     33.97 o 
  -2   7   2       10.57        0.71     12.33 o 
  -1   7   2       18.34       10.68     11.49 o 
   0   7   2     1200.15     1417.09     42.91 o 
   1   7   2      193.03      243.46     19.39 o 
   2   7   2      164.25      225.23     15.96 o 
   3   7   2        1.70        9.80     14.01 o 
   4   7   2     2890.95     3174.61     75.72 o 
   5   7   2     9168.42     9514.45    193.62 o 
   6   7   2     1866.41     1875.63     84.93 o 
   7   7   2      987.71     1023.94     49.57 o 
   8   7   2      815.14      735.67     45.44 o 
   9   7   2      482.69      464.45     41.66 o 
  10   7   2      351.86      393.56     40.85 o 
  11   7   2     3713.69     3526.92    129.52 o 
  12   7   2     1794.06     1880.30     93.21 o 
  13   7   2     1563.01     1593.76     91.60 o 
  14   7   2       14.15       48.00     78.16 o 
 -15   8   2      354.30      452.77    136.80 o 
 -14   8   2        6.37       12.66     72.07 o 
 -13   8   2      312.31      259.25     73.25 o 
 -12   8   2      223.70      136.46     65.50 o 
 -11   8   2     3932.98     4394.59    201.85 o 
 -10   8   2     2247.82     2350.88    100.25 o 
  -9   8   2        0.92       -3.67     26.64 o 
  -8   8   2      845.00      854.27     48.67 o 
  -7   8   2       53.99       15.51     20.64 o 
  -6   8   2      262.84      257.00     25.59 o 
  -5   8   2      261.27      300.69     27.14 o 
  -4   8   2       15.03        3.71     15.45 o 
  -3   8   2    12441.82    12049.69    218.45 o 
  -2   8   2     2212.38     2317.78     60.23 o 
  -1   8   2     1468.02     1383.33     37.77 o 
   0   8   2     1086.84     1076.94     34.23 o 
   1   8   2     3134.89     2981.22     63.75 o 
   2   8   2     4498.14     4867.19     95.47 o 
   3   8   2       48.19       39.73     16.22 o 
   4   8   2       53.81      115.25     19.12 o 
   5   8   2     1512.53     1519.51     56.18 o 
   6   8   2      239.95      246.73     28.75 o 
   7   8   2        0.79       -9.18     23.05 o 
   8   8   2     2520.82     2453.29    192.14 o 
   9   8   2     1992.55     1947.02     92.68 o 
  10   8   2     5416.48     5398.56    148.78 o 
  11   8   2      265.66      262.82     48.21 o 
  12   8   2      232.50      241.66     50.69 o 
  13   8   2        8.18       36.52     47.34 o 
  14   8   2      779.20      799.78    127.23 o 
 -14   9   2       68.54       82.38     75.95 o 
 -13   9   2      310.43      429.99     87.39 o 
 -12   9   2      970.42     1061.16    103.76 o 
 -11   9   2       30.24       13.59     40.04 o 
 -10   9   2      180.29      157.51     42.56 o 
  -9   9   2       47.48        7.39     34.46 o 
  -8   9   2     1305.63     1281.00     83.29 o 
  -7   9   2     1114.42     1155.22     47.98 o 
  -6   9   2       57.23      100.59     23.35 o 
  -5   9   2      463.51      367.14     29.44 o 
  -4   9   2     5323.86     5114.99    114.55 o 
  -3   9   2      223.54      239.22     20.39 o 
  -2   9   2      271.81      236.14     19.50 o 
  -1   9   2     1040.66     1087.59     48.41 o 
   0   9   2      728.57      606.07     32.41 o 
   1   9   2     1679.48     1555.30     41.63 o 
   2   9   2       92.75      101.32     18.29 o 
   3   9   2      126.05      161.40     22.75 o 
   4   9   2     4149.36     4220.25     98.30 o 
   5   9   2     7387.43     7038.40    237.73 o 
   6   9   2      548.62      531.12     39.45 o 
   7   9   2       70.62       73.50     26.67 o 
   8   9   2     3782.62     3422.84    104.69 o 
   9   9   2      832.42      826.93     52.59 o 
  10   9   2      275.96      290.49     40.28 o 
  11   9   2      475.14      486.22     57.42 o 
  12   9   2      154.42      166.35     49.30 o 
  13   9   2     2177.55     2281.21    123.22 o 
  14   9   2      290.77      237.18     81.49 o 
 -13  10   2      264.13      345.56     82.91 o 
 -12  10   2       75.76      172.82     70.04 o 
 -11  10   2      537.41      682.96     65.80 o 
 -10  10   2       69.90      104.76     40.67 o 
  -9  10   2      517.85      473.46     52.86 o 
  -8  10   2      166.24      141.23     32.74 o 
  -7  10   2      317.92      345.82     31.99 o 
  -6  10   2     4158.92     4366.67    166.86 o 
  -5  10   2      975.61      948.33     43.36 o 
  -4  10   2     5915.86     5637.51    126.04 o 
  -3  10   2     1976.66     1644.35     46.65 o 
  -2  10   2     2784.24     2687.45     62.90 o 
  -1  10   2      206.43      220.36     20.20 o 
   0  10   2      212.46      152.52     19.01 o 
   1  10   2     8197.79     7252.85    225.74 o 
   2  10   2      692.15      580.60     31.58 o 
   3  10   2     4888.60     4535.77    108.29 o 
   4  10   2       22.87       61.29     22.81 o 
   5  10   2     2260.83     2177.22     73.58 o 
   6  10   2     1438.30     1522.22     61.76 o 
   7  10   2     2246.93     2283.95     79.44 o 
   8  10   2      455.30      416.22     40.99 o 
   9  10   2     1801.18     1798.34     74.10 o 
  10  10   2       40.18       12.32     37.50 o 
  11  10   2       27.60        0.68     41.12 o 
  12  10   2       13.30        3.26     45.56 o 
  13  10   2      195.51      218.97     57.14 o 
 -13  11   2      272.31      322.47     85.81 o 
 -12  11   2      722.86      807.46    124.23 o 
 -11  11   2      372.27      392.28     55.35 o 
 -10  11   2      478.35      587.64     59.87 o 
  -9  11   2     1285.52     1362.09     90.40 o 
  -8  11   2       11.47        7.95     34.57 o 
  -7  11   2     3276.26     3065.78    166.39 o 
  -6  11   2      451.97      471.75     38.56 o 
  -5  11   2     3912.51     3736.73     94.67 o 
  -4  11   2    13928.03    13372.01    334.44 o 
  -3  11   2     2374.41     2124.58     72.76 o 
  -2  11   2        1.55        2.75     17.19 o 
  -1  11   2     3625.24     3429.40     92.66 o 
   0  11   2     1318.09     1360.36     46.57 o 
   1  11   2      795.12      714.55     35.72 o 
   2  11   2     1455.76     1294.34     53.27 o 
   3  11   2     3514.11     3052.20     89.70 o 
   4  11   2     1681.00     1627.70     62.10 o 
   5  11   2        6.30       39.88     25.04 o 
   6  11   2      431.03      455.61     40.03 o 
   7  11   2      514.02      472.96     42.04 o 
   8  11   2     2303.26     2322.66    103.68 o 
   9  11   2     1790.03     1952.05     78.96 o 
  10  11   2       47.30       54.87     42.37 o 
  11  11   2       30.90       16.22     42.58 o 
  12  11   2       94.80       94.60     49.94 o 
  13  11   2       25.56       33.96     86.38 o 
 -12  12   2      187.08      213.94     95.34 o 
 -11  12   2     1813.91     2024.03    125.85 o 
 -10  12   2     1062.36     1094.85     78.00 o 
  -9  12   2       49.21       79.47     42.35 o 
  -8  12   2     1883.92     1894.71     90.78 o 
  -7  12   2      907.72      864.77     63.33 o 
  -6  12   2        9.50       15.87     25.32 o 
  -5  12   2       40.78       40.98     24.98 o 
  -4  12   2     3787.43     3639.76     93.02 o 
  -3  12   2    10162.43     9572.37    200.63 o 
  -2  12   2     2970.43     2810.87     75.23 o 
  -1  12   2        5.83       11.48     19.68 o 
   0  12   2     1077.08      923.37     40.98 o 
   1  12   2     5356.82     5079.86    116.72 o 
   2  12   2     6397.94     5706.81    145.39 o 
   3  12   2      226.26      187.07     29.27 o 
   4  12   2     2362.44     2026.97     71.95 o 
   5  12   2     1756.97     1707.40     66.88 o 
   6  12   2     3740.39     3646.56    112.87 o 
   7  12   2     2433.84     2205.04     80.85 o 
   8  12   2       38.12       24.18     31.14 o 
   9  12   2     2191.27     2308.34     89.23 o 
  10  12   2     1541.64     1748.87     92.59 o 
  11  12   2      156.03      143.35     51.07 o 
  12  12   2       16.07       85.18     89.99 o 
 -11  13   2        1.82       29.36     47.75 o 
 -10  13   2      454.25      468.24     60.99 o 
  -9  13   2     1604.55     1539.04    104.59 o 
  -8  13   2      112.50      149.44     43.63 o 
  -7  13   2      101.35       96.58     39.82 o 
  -6  13   2      629.71      623.24     48.66 o 
  -5  13   2     7734.40     7845.46    173.95 o 
  -4  13   2      281.79      327.73     31.88 o 
  -3  13   2       34.20       49.83     24.08 o 
  -2  13   2        1.92       23.64     22.09 o 
  -1  13   2      619.16      640.92     42.81 o 
   0  13   2     1899.94     1752.13     56.78 o 
   1  13   2      260.53      163.84     29.15 o 
   2  13   2      943.60      820.25     46.80 o 
   3  13   2     1739.43     1628.06     64.34 o 
   4  13   2      263.77      273.66     33.89 o 
   5  13   2      162.42      169.90     31.76 o 
   6  13   2      134.40      123.42     32.51 o 
   7  13   2     1758.03     1754.93     73.68 o 
   8  13   2     6155.24     6229.17    180.86 o 
   9  13   2      137.68      140.38     38.64 o 
  10  13   2       23.14       29.56     42.97 o 
  11  13   2       45.68       51.20     47.05 o 
 -11  14   2     1452.04     1731.53    170.76 o 
 -10  14   2      514.40      644.19     68.09 o 
  -9  14   2      309.15      238.63     51.45 o 
  -8  14   2      132.22      146.66     44.04 o 
  -7  14   2       82.36       70.48     40.22 o 
  -6  14   2       83.29       95.62     34.60 o 
  -5  14   2     1330.57     1392.51     87.08 o 
  -4  14   2      292.20      254.99     31.05 o 
  -3  14   2     2717.91     2483.51     87.39 o 
  -2  14   2      371.86      451.63     39.76 o 
  -1  14   2      322.75      276.36     33.71 o 
   0  14   2        1.30      -27.24     27.24 o 
   1  14   2       61.90       61.62     27.03 o 
   2  14   2      619.00      674.61     44.73 o 
   3  14   2       16.40       16.31     26.32 o 
   4  14   2     2800.02     2695.70     89.75 o 
   5  14   2     3155.14     3058.67     98.10 o 
   6  14   2     1436.74     1310.30     63.54 o 
   7  14   2       29.28       41.31     33.45 o 
   8  14   2     1346.57     1484.41     77.16 o 
   9  14   2     1188.73     1189.12     82.99 o 
  10  14   2     1249.45     1360.33    155.92 o 
  -9  15   2        5.94       -7.88     45.19 o 
  -8  15   2     1151.71     1374.42     84.97 o 
  -7  15   2      730.73      731.81     65.49 o 
  -6  15   2       41.06       82.71     42.50 o 
  -5  15   2      635.38      691.15     55.59 o 
  -4  15   2      182.97      108.67     39.62 o 
  -3  15   2     1554.21     1515.47     65.92 o 
  -2  15   2      149.77      158.42     32.67 o 
  -1  15   2      117.41      129.18     31.81 o 
   0  15   2      592.55      616.42     52.12 o 
   1  15   2      285.26      282.35     40.92 o 
   2  15   2      792.27      777.94     49.60 o 
   3  15   2       13.34        0.13     27.35 o 
   4  15   2      422.60      353.02     39.74 o 
   5  15   2      131.29      142.93     34.79 o 
   6  15   2      552.21      466.46     46.71 o 
   7  15   2      842.38      836.85     59.72 o 
   8  15   2      371.74      394.62     50.01 o 
   9  15   2      570.52      503.87     80.84 o 
  -8  16   2       24.01       71.03     52.17 o 
  -7  16   2      425.84      476.78     60.79 o 
  -6  16   2     4035.56     4186.29    150.76 o 
  -5  16   2       26.84       26.54     43.16 o 
  -4  16   2      533.00      541.65    106.24 o 
  -3  16   2      675.42      684.69     61.02 o 
  -2  16   2     2967.91     2940.87    112.80 o 
  -1  16   2      298.89      271.98     44.84 o 
   0  16   2       78.62       65.54     36.81 o 
   1  16   2     1440.05     1446.27     76.92 o 
   2  16   2      761.06      765.28     60.44 o 
   3  16   2       51.84       57.43     31.54 o 
   4  16   2        2.67      -30.66     30.66 o 
   5  16   2     3464.00     3523.97    130.15 o 
   6  16   2     2817.00     2979.60    131.57 o 
   7  16   2      500.28      450.66     51.32 o 
   8  16   2       33.70       32.24     57.37 o 
  -6  17   2      110.49      108.93     65.61 o 
  -5  17   2      183.25      229.54     53.57 o 
  -4  17   2     1164.56     1259.55     86.16 o 
  -3  17   2      856.05      684.15    181.99 o 
  -2  17   2      199.54      193.50     59.10 o 
  -1  17   2      613.78      504.69     53.61 o 
   0  17   2      196.69      214.85     44.38 o 
   1  17   2      329.99      267.70     45.29 o 
   2  17   2        0.05       23.13     38.93 o 
   3  17   2      786.52      747.13     65.80 o 
   4  17   2     1336.42     1379.42     82.93 o 
   5  17   2      223.66      218.38     43.79 o 
   6  17   2       37.92       29.14     44.56 o 
  -4  18   2      704.85      946.33    145.09 o 
  -3  18   2       36.85        0.94     81.97 o 
  -2  18   2      273.50      168.97     60.88 o 
  -1  18   2      153.18      119.21     58.39 o 
   0  18   2      120.62       63.41     43.42 o 
   1  18   2       15.52       10.47     40.71 o 
   2  18   2       28.22       20.03     43.71 o 
   3  18   2        5.03       29.46     53.12 o 
   4  18   2       18.35      -38.38     75.95 o 
 -16   1   3        0.25      -40.77     53.33 o 
 -15   1   3       47.44       -7.14     49.36 o 
 -14   1   3       13.99       -6.07     37.20 o 
 -13   1   3      110.68       74.13     38.65 o 
 -12   1   3     1208.35     1038.43     55.73 o 
 -11   1   3       12.13      -26.21     26.25 o 
 -10   1   3      901.90      829.03     47.34 o 
  -9   1   3      692.64      540.54     40.35 o 
  -8   1   3    11263.41    10653.88    194.81 o 
  -7   1   3     2201.72     2365.23     71.04 o 
  -6   1   3     1274.83     1346.69     33.90 o 
  -5   1   3     3910.97     3928.75     99.78 o 
  -4   1   3    73879.85    74642.84   2318.56 o 
  -3   1   3    34105.08    33730.93   1390.90 o 
  -2   1   3    16165.74    16506.10    738.04 o 
  -1   1   3     2012.01     1990.65     83.87 o 
   0   1   3    12744.87    14635.82    414.98 o 
   1   1   3     1368.15     1600.29     52.76 o 
   2   1   3    38772.34    49922.96   1211.67 o 
   3   1   3     8902.88    10821.68    201.20 o 
   4   1   3     7440.14     8911.12    273.78 o 
   5   1   3       35.35       37.34     12.35 o 
   6   1   3     1471.63     1586.28     44.73 o 
   7   1   3      231.46      246.37     20.43 o 
   8   1   3      639.01      733.50     31.93 o 
   9   1   3       22.90        6.42     18.18 o 
  10   1   3     1956.51     1972.26     77.68 o 
  11   1   3      688.06      588.29     43.96 o 
  12   1   3       15.27       34.30     38.91 o 
  13   1   3     1352.24     1433.34    131.58 o 
 -16   2   3      415.10      349.14     95.21 o 
 -15   2   3      666.77      663.93     64.94 o 
 -14   2   3      699.52      660.18     61.00 o 
 -13   2   3       69.30       19.81     37.41 o 
 -12   2   3      513.03      543.07     52.12 o 
 -11   2   3       76.04       74.09     29.80 o 
 -10   2   3     1969.49     1735.36     64.94 o 
  -9   2   3     1917.27     1778.14     63.49 o 
  -8   2   3     3632.63     3432.45     82.75 o 
  -7   2   3       70.35      118.23     15.10 o 
  -6   2   3       24.02       45.10     11.93 o 
  -5   2   3       20.89       11.53      9.76 o 
  -4   2   3     4232.85     3804.55     80.75 o 
  -3   2   3     6588.34     6873.13    233.01 o 
  -2   2   3    59647.28    63683.55   1718.41 o 
  -1   2   3      603.36      630.57     18.60 o 
   0   2   3     9003.25    10626.02    364.14 o 
   1   2   3    10317.69    12117.42    430.70 o 
   2   2   3    10989.59    13063.74    369.30 o 
   3   2   3    29505.84    35202.96    827.67 o 
   4   2   3     4424.96     5139.16     96.14 o 
   5   2   3     3489.90     3661.67     78.70 o 
   6   2   3     3692.29     3693.56     79.26 o 
   7   2   3     3794.38     4249.58     86.85 o 
   8   2   3     3431.37     3754.62     80.59 o 
   9   2   3      290.74      359.52     33.14 o 
  10   2   3      208.64      174.64     29.80 o 
  11   2   3     1719.09     1685.99     66.01 o 
  12   2   3       32.16       -6.83     29.31 o 
  13   2   3      775.93      568.84    101.23 o 
 -16   3   3      232.72      171.03     87.99 o 
 -15   3   3        1.99      -41.16     45.42 o 
 -14   3   3      421.03      409.29     53.81 o 
 -13   3   3     1584.18     1652.25     84.76 o 
 -12   3   3      117.38      132.61     40.86 o 
 -11   3   3      103.26       81.08     36.28 o 
 -10   3   3      613.47      533.96     41.61 o 
  -9   3   3      113.38      135.81     22.80 o 
  -8   3   3     1539.89     1618.45     61.80 o 
  -7   3   3     3014.83     3182.88     68.05 o 
  -6   3   3      692.13      681.98     24.66 o 
  -5   3   3     4773.77     4417.66     85.48 o 
  -4   3   3      153.17      161.36     17.34 o 
  -3   3   3    14415.93    14332.37    250.25 o 
  -2   3   3      280.24      287.04     15.56 o 
  -1   3   3     3697.44     3967.68    128.63 o 
   0   3   3        6.14        4.16      8.51 o 
   1   3   3     7858.31     9075.14    211.45 o 
   2   3   3    15141.78    17621.55    546.10 o 
   3   3   3     1435.08     1880.52    186.91 o 
   4   3   3     6882.08     7497.58    150.39 o 
   5   3   3       72.18       80.63     36.17 o 
   6   3   3      191.14      225.06     17.75 o 
   7   3   3      204.41      298.31     23.67 o 
   8   3   3     2734.09     2741.74     82.00 o 
   9   3   3      463.60      527.20     38.84 o 
  10   3   3      254.15      242.29     32.16 o 
  11   3   3      154.16      128.82     32.21 o 
  12   3   3      656.28      624.87     48.10 o 
  13   3   3        2.51      -19.53     46.04 o 
 -16   4   3       84.91      120.22     69.62 o 
 -15   4   3       45.91       28.63     76.82 o 
 -14   4   3       27.81       28.34     48.60 o 
 -13   4   3      228.30      228.46     47.05 o 
 -12   4   3       24.53       24.13     37.67 o 
 -11   4   3     1610.58     1590.36     93.96 o 
 -10   4   3       21.12       47.57     32.77 o 
  -9   4   3      229.23      230.97     25.64 o 
  -8   4   3      584.45      528.60     30.93 o 
  -7   4   3     3461.55     3175.10     97.67 o 
  -6   4   3       36.51       79.04     17.31 o 
  -5   4   3      890.72      877.17     35.61 o 
  -4   4   3    18608.89    18329.36    320.58 o 
  -3   4   3     3862.90     3737.72    111.85 o 
  -2   4   3     4543.84     4645.13     87.58 o 
  -1   4   3       88.03      110.95     12.03 o 
   0   4   3     5461.87     5812.69    221.19 o 
   1   4   3     4651.91     5198.59    135.57 o 
   2   4   3    23583.60    27993.47    727.42 o 
   3   4   3        6.03       14.52     11.33 o 
   4   4   3     1829.59     2209.55     53.75 o 
   5   4   3        7.97       31.48     14.07 o 
   6   4   3    10693.04    10909.91    218.02 o 
   7   4   3        4.35        0.46     19.63 o 
   8   4   3      473.96      490.82     40.45 o 
   9   4   3     1638.43     1711.93     73.28 o 
  10   4   3      867.99      867.25     49.12 o 
  11   4   3        3.52       10.62     28.80 o 
  12   4   3     1759.78     1961.08     76.69 o 
  13   4   3     1108.64     1102.39     73.75 o 
 -16   5   3     1077.29     1120.57    170.76 o 
 -15   5   3      417.73      356.07     78.20 o 
 -14   5   3      219.39      234.71     68.27 o 
 -13   5   3     1345.34     1394.83     82.03 o 
 -12   5   3     1241.43     1272.25     76.12 o 
 -11   5   3       97.53       70.33     38.83 o 
 -10   5   3     3184.88     3023.41    108.77 o 
  -9   5   3     1222.02     1081.97     50.57 o 
  -8   5   3     5731.16     5475.48    152.57 o 
  -7   5   3        9.96        0.26     13.87 o 
  -6   5   3      981.85      980.27     32.24 o 
  -5   5   3     1588.17     1297.77     36.20 o 
  -4   5   3      654.93      619.64     24.32 o 
  -3   5   3    14250.61    13660.29    330.55 o 
  -2   5   3       36.15       24.85     11.37 o 
  -1   5   3    39130.19    41472.32   1115.37 o 
   0   5   3     5626.37     6153.94    188.71 o 
   1   5   3      803.07      823.73     30.36 o 
   2   5   3     6156.52     6716.29    179.98 o 
   3   5   3    19499.13    22721.93    486.77 o 
   4   5   3    11142.26    12083.93    236.76 o 
   5   5   3      372.56      321.39     22.93 o 
   6   5   3     3103.40     3093.31     86.48 o 
   7   5   3     5485.31     5627.45    160.51 o 
   8   5   3     2413.98     2452.73     78.43 o 
   9   5   3     2205.80     2043.17     94.13 o 
  10   5   3     1515.42     1544.99     64.99 o 
  11   5   3      476.31      513.41     44.61 o 
  12   5   3     4203.36     4166.03    123.28 o 
  13   5   3      109.09      142.64     46.19 o 
  14   5   3      470.39      497.34     75.31 o 
 -15   6   3      200.62      211.66     76.62 o 
 -14   6   3      503.45      563.71     84.37 o 
 -13   6   3       22.07       -8.74     59.21 o 
 -12   6   3     2562.82     2768.42    113.55 o 
 -11   6   3     2147.79     2214.74     96.78 o 
 -10   6   3     1861.81     1925.55     86.68 o 
  -9   6   3      151.52      175.49     30.43 o 
  -8   6   3     1824.61     1711.32     62.79 o 
  -7   6   3     6548.89     6435.29    138.42 o 
  -6   6   3      864.88      740.25     30.17 o 
  -5   6   3       46.85       32.63     14.64 o 
  -4   6   3     1119.75     1279.62     43.42 o 
  -3   6   3    12923.00    12751.57    389.05 o 
  -2   6   3     4635.26     4824.94     93.53 o 
  -1   6   3     9738.98    10245.74    295.10 o 
   0   6   3     3059.33     3002.53    112.32 o 
   1   6   3     7707.46     7948.43    163.10 o 
   2   6   3     1076.61     1047.76     28.91 o 
   3   6   3     3700.37     3852.00     88.25 o 
   4   6   3      340.00      343.21     23.14 o 
   5   6   3     2651.41     2459.89     72.92 o 
   6   6   3     3140.70     2863.42     98.94 o 
   7   6   3     7110.22     6692.13    165.31 o 
   8   6   3      245.00      243.95     31.20 o 
   9   6   3      771.96      775.41     48.31 o 
  10   6   3     1398.58     1459.53     64.98 o 
  11   6   3     3150.39     3118.05    102.28 o 
  12   6   3       78.60       42.78     40.98 o 
  13   6   3      187.00      181.14     49.29 o 
  14   6   3      237.03      351.58     74.83 o 
  15   6   3       70.16      127.13     73.30 o 
 -15   7   3       69.55      164.03     79.10 o 
 -14   7   3     1112.66     1396.78    145.15 o 
 -13   7   3       96.46      179.59     67.13 o 
 -12   7   3      159.19      232.00     64.76 o 
 -11   7   3      357.33      479.42     56.06 o 
 -10   7   3       78.54       95.63     34.50 o 
  -9   7   3        3.13       -2.08     24.89 o 
  -8   7   3     2797.13     2801.49     86.17 o 
  -7   7   3       98.83      130.97     26.03 o 
  -6   7   3     2870.88     2907.37     67.10 o 
  -5   7   3      279.74      199.58     21.45 o 
  -4   7   3       72.61        3.60     14.63 o 
  -3   7   3       66.82      112.29     16.18 o 
  -2   7   3     3734.79     3874.82     78.67 o 
  -1   7   3     1967.68     1578.79     40.04 o 
   0   7   3      852.46      706.22     25.83 o 
   1   7   3    12978.44    15075.60    266.58 o 
   2   7   3     6598.58     6673.91    124.55 o 
   3   7   3     3045.24     3113.15     97.08 o 
   4   7   3     3293.75     3524.24     81.91 o 
   5   7   3      194.66      178.75     25.03 o 
   6   7   3      165.52      147.75     25.47 o 
   7   7   3     4827.84     4588.85    142.96 o 
   8   7   3     4327.50     4353.43    197.52 o 
   9   7   3     1761.49     1701.47     89.37 o 
  10   7   3      109.34      113.95     33.15 o 
  11   7   3       52.41       35.02     32.78 o 
  12   7   3     2192.55     2371.21    105.11 o 
  13   7   3     1376.56     1496.78     89.35 o 
  14   7   3       44.56       80.77     67.32 o 
 -14   8   3     1536.70     2099.40    212.75 o 
 -13   8   3        0.63       32.50     65.67 o 
 -12   8   3      138.85      165.50     65.69 o 
 -11   8   3      237.78      262.32     86.38 o 
 -10   8   3     1571.60     1727.46     71.63 o 
  -9   8   3     2977.10     2984.42     94.13 o 
  -8   8   3      214.74      215.70     31.59 o 
  -7   8   3     4856.93     4817.69    248.14 o 
  -6   8   3     3210.49     3141.47     80.22 o 
  -5   8   3       45.42       39.62     17.46 o 
  -4   8   3     4222.85     4078.80     90.04 o 
  -3   8   3     2044.66     1778.54     46.72 o 
  -2   8   3    22137.70    21891.67    384.09 o 
  -1   8   3      405.40      355.40     22.52 o 
   0   8   3      158.13      147.86     17.71 o 
   1   8   3     1179.61     1088.28     37.52 o 
   2   8   3      375.31      476.50     27.27 o 
   3   8   3       17.62      -14.30     14.87 o 
   4   8   3        0.29      -17.42     17.42 o 
   5   8   3     6802.10     6838.32    166.42 o 
   6   8   3     5537.75     5175.93    134.45 o 
   7   8   3      262.94      320.09     33.93 o 
   8   8   3     2123.22     2135.78     77.28 o 
   9   8   3        1.94      -13.40     28.46 o 
  10   8   3     3529.91     3633.41    113.21 o 
  11   8   3      974.70     1042.76     63.30 o 
  12   8   3       32.40      -23.45     41.74 o 
  13   8   3        8.03      -41.88     46.08 o 
  14   8   3      945.15      989.75     87.22 o 
 -14   9   3        1.20      -21.23     72.19 o 
 -13   9   3     3519.67     4336.04    248.65 o 
 -12   9   3      579.01      856.49    106.31 o 
 -11   9   3      196.26      363.30    145.09 o 
 -10   9   3     1591.62     1610.76     71.51 o 
  -9   9   3      698.19      700.97     49.70 o 
  -8   9   3      991.71     1040.47     54.39 o 
  -7   9   3       23.51        9.32     25.78 o 
  -6   9   3      214.73      292.72     28.15 o 
  -5   9   3     3956.06     3314.67    204.73 o 
  -4   9   3     2724.48     2664.76     69.83 o 
  -3   9   3     1922.92     1867.38     49.61 o 
  -2   9   3       90.99       76.20     16.60 o 
  -1   9   3      528.45      597.09     27.64 o 
   0   9   3     9837.57     9459.89    174.47 o 
   1   9   3     4817.29     4642.12     93.53 o 
   2   9   3    13223.47    13243.64    262.42 o 
   3   9   3     2386.36     2192.87    106.04 o 
   4   9   3     8239.54     8166.62    194.05 o 
   5   9   3      143.38      139.26     26.17 o 
   6   9   3     3198.32     2963.10     90.07 o 
   7   9   3     4626.80     4785.76    130.16 o 
   8   9   3    11372.47    11636.44    275.51 o 
   9   9   3      384.45      417.63     42.35 o 
  10   9   3       36.79       97.04     35.32 o 
  11   9   3       37.48       88.61     44.71 o 
  12   9   3     1296.65     1356.36     87.11 o 
  13   9   3      351.96      324.86     60.81 o 
 -13  10   3       76.69       91.77     73.49 o 
 -12  10   3       23.14       55.66     69.65 o 
 -11  10   3      499.84      628.87    120.28 o 
 -10  10   3        9.49      -37.56     37.56 o 
  -9  10   3      542.55      621.93     49.55 o 
  -8  10   3      181.49      195.18     35.01 o 
  -7  10   3     3823.40     3614.66    155.16 o 
  -6  10   3      159.73      176.04     27.02 o 
  -5  10   3      198.91      174.65     25.76 o 
  -4  10   3      416.11      477.53     34.31 o 
  -3  10   3      566.32      543.07     29.82 o 
  -2  10   3     7131.17     6985.11    135.44 o 
  -1  10   3     2189.38     2024.18     51.81 o 
   0  10   3      308.56      347.30     29.27 o 
   1  10   3      360.13      392.29     28.81 o 
   2  10   3       42.86       40.23     18.15 o 
   3  10   3      180.23      189.36     26.91 o 
   4  10   3      384.71      360.23     32.55 o 
   5  10   3      978.04      900.01     47.43 o 
   6  10   3    15597.51    15744.54    356.95 o 
   7  10   3       34.84        7.10     26.71 o 
   8  10   3      768.52      813.31     52.20 o 
   9  10   3      319.83      324.05     41.05 o 
  10  10   3     1046.95     1198.27     65.04 o 
  11  10   3      858.22      859.34     71.35 o 
  12  10   3      436.33      528.90     64.89 o 
  13  10   3     1042.44     1212.95    138.40 o 
 -13  11   3      783.91      941.39    168.49 o 
 -12  11   3        0.73       41.82     66.89 o 
 -11  11   3       44.46      108.33     63.20 o 
 -10  11   3     1266.42     1406.63     82.09 o 
  -9  11   3       60.47       63.15     39.83 o 
  -8  11   3     2364.12     2479.78     86.94 o 
  -7  11   3     3146.23     3031.69    174.02 o 
  -6  11   3      185.09      189.07     28.77 o 
  -5  11   3      391.85      388.75     32.29 o 
  -4  11   3      718.97      751.46     55.07 o 
  -3  11   3     3173.37     2938.36     84.27 o 
  -2  11   3     5449.18     5157.38    111.51 o 
  -1  11   3     3626.53     3223.68     82.11 o 
   0  11   3     3897.25     3713.93     89.78 o 
   1  11   3     3044.27     2641.79     70.28 o 
   2  11   3     1006.61      951.94     45.82 o 
   3  11   3      792.34      714.03     42.23 o 
   4  11   3       27.68       55.41     24.80 o 
   5  11   3       86.50       79.46     26.62 o 
   6  11   3       60.32       67.51     28.37 o 
   7  11   3     1723.79     1649.98     73.90 o 
   8  11   3     1356.93     1320.48     63.38 o 
   9  11   3      444.49      441.32     45.38 o 
  10  11   3     1798.89     1832.22     80.85 o 
  11  11   3        0.24      -26.00     41.09 o 
  12  11   3     1004.19     1132.20     87.58 o 
 -12  12   3       28.43       19.63     68.12 o 
 -11  12   3      452.83      475.87    131.18 o 
 -10  12   3       90.19       17.68     43.34 o 
  -9  12   3      248.21      169.04     45.70 o 
  -8  12   3     4176.15     4085.52    154.57 o 
  -7  12   3      300.72      298.13     38.51 o 
  -6  12   3      235.40      196.80     30.96 o 
  -5  12   3      821.57      816.02     87.78 o 
  -4  12   3        8.20        3.55     22.72 o 
  -3  12   3       17.58       12.95     21.96 o 
  -2  12   3      571.17      697.96     38.47 o 
  -1  12   3      502.57      528.92     33.78 o 
   0  12   3     3982.17     3647.69     90.62 o 
   1  12   3     1532.80     1397.18     56.62 o 
   2  12   3     1136.60     1061.17     49.97 o 
   3  12   3     4494.78     4277.32    117.67 o 
   4  12   3      956.97     1046.38     51.79 o 
   5  12   3      167.35      152.82     29.86 o 
   6  12   3     3224.80     3163.17     99.27 o 
   7  12   3       21.70       26.51     28.42 o 
   8  12   3      856.89      840.33     55.28 o 
   9  12   3       61.13       57.78     36.06 o 
  10  12   3      370.89      375.22     47.32 o 
  11  12   3      103.58      109.99     49.05 o 
  12  12   3       11.58       -8.69     86.52 o 
 -11  13   3      290.50      278.44     75.44 o 
 -10  13   3     1697.00     1836.50    112.90 o 
  -9  13   3       79.85       48.40     43.97 o 
  -8  13   3      275.08      260.48     47.47 o 
  -7  13   3      729.36      817.27     87.96 o 
  -6  13   3      613.75      639.74     57.75 o 
  -5  13   3      131.51      130.66     28.35 o 
  -4  13   3      517.33      461.78     35.92 o 
  -3  13   3       17.19       12.68     22.62 o 
  -2  13   3        1.27       27.00     25.09 o 
  -1  13   3     3807.43     3267.36     95.64 o 
   0  13   3      155.72      180.06     31.66 o 
   1  13   3      355.58      351.63     34.46 o 
   2  13   3     1499.99     1461.59     60.47 o 
   3  13   3       33.48       -5.32     23.31 o 
   4  13   3       69.03       44.83     26.82 o 
   5  13   3      208.56      174.36     32.37 o 
   6  13   3      882.12      814.42     65.93 o 
   7  13   3     1431.35     1377.18     65.00 o 
   8  13   3        2.81      -29.53     29.53 o 
   9  13   3        9.54        6.32     34.26 o 
  10  13   3      455.17      504.35     94.07 o 
  11  13   3      549.79      506.66    117.27 o 
 -10  14   3       39.28        6.48     47.83 o 
  -9  14   3      130.55      122.73     48.44 o 
  -8  14   3       22.57       26.30     41.85 o 
  -7  14   3       17.29       61.62     39.08 o 
  -6  14   3     2835.77     2718.88     92.68 o 
  -5  14   3     1695.40     1698.48     63.41 o 
  -4  14   3       11.89       31.98     25.80 o 
  -3  14   3      607.28      626.41     46.77 o 
  -2  14   3     2277.73     1990.36     73.22 o 
  -1  14   3     1788.12     1657.26     76.99 o 
   0  14   3      175.99      162.10     34.77 o 
   1  14   3     1481.99     1438.14     60.55 o 
   2  14   3      295.45      277.22     33.91 o 
   3  14   3     3048.40     2954.35     93.78 o 
   4  14   3        2.78       -6.90     25.22 o 
   5  14   3      142.32       95.82     31.90 o 
   6  14   3     1410.91     1429.14     66.82 o 
   7  14   3      257.36      254.99     40.23 o 
   8  14   3       15.63       34.12     36.12 o 
   9  14   3      911.81      933.35     64.62 o 
  10  14   3        0.13      -48.67     77.82 o 
  -9  15   3      416.56      333.48     57.71 o 
  -8  15   3      563.17      582.63     68.71 o 
  -7  15   3        0.31       16.12     39.63 o 
  -6  15   3      647.11      688.99     63.39 o 
  -5  15   3      913.03      911.42     50.93 o 
  -4  15   3      481.44      503.01     45.12 o 
  -3  15   3      438.77      405.77     40.53 o 
  -2  15   3       85.68       80.78     35.22 o 
  -1  15   3       95.73       80.27     34.80 o 
   0  15   3      158.47      161.87     38.57 o 
   1  15   3       74.97       13.21     30.73 o 
   2  15   3       25.05       38.43     28.55 o 
   3  15   3     1112.39     1139.37     57.83 o 
   4  15   3      730.99      656.34     49.15 o 
   5  15   3      534.72      475.26     44.93 o 
   6  15   3      144.69      148.02     37.46 o 
   7  15   3       33.53        7.02     35.00 o 
   8  15   3     1419.06     1442.86     81.70 o 
   9  15   3     1222.50     1443.37    158.06 o 
  -8  16   3      850.04     1036.67     82.07 o 
  -7  16   3        9.03       44.33     45.28 o 
  -6  16   3     1823.35     1828.89     94.44 o 
  -5  16   3     3278.24     3233.00    260.62 o 
  -4  16   3      578.63      710.63     59.64 o 
  -3  16   3       13.37       12.59     36.28 o 
  -2  16   3      602.11      645.47     58.88 o 
  -1  16   3       56.93       25.28     35.54 o 
   0  16   3        6.97      -32.18     32.18 o 
   1  16   3      701.10      716.13     58.87 o 
   2  16   3     3939.22     3518.60    127.02 o 
   3  16   3      634.45      635.56     49.83 o 
   4  16   3       69.32       42.73     33.04 o 
   5  16   3      826.90      769.52     56.58 o 
   6  16   3      203.52      202.27     42.37 o 
   7  16   3     1015.80     1098.18     68.70 o 
  -6  17   3      306.00      350.05     74.35 o 
  -5  17   3       51.17      133.22     70.00 o 
  -4  17   3       11.86      -15.16     51.46 o 
  -3  17   3      567.92      593.32     68.11 o 
  -2  17   3     2508.39     2440.66    138.65 o 
  -1  17   3       59.44        1.39     37.48 o 
   0  17   3      223.59      201.00     44.53 o 
   1  17   3     3045.14     3121.22    121.76 o 
   2  17   3      398.94      409.70     51.97 o 
   3  17   3       36.77       16.47     39.01 o 
   4  17   3      754.53      906.42     61.66 o 
   5  17   3      199.98      194.09     42.48 o 
   6  17   3        0.02        4.23     52.69 o 
  -4  18   3       67.16       50.28     86.65 o 
  -3  18   3      314.35      459.06    109.65 o 
  -2  18   3       70.95       69.27     84.64 o 
  -1  18   3      122.93       87.52     44.28 o 
   0  18   3      336.20      341.11     52.45 o 
   1  18   3     1023.89     1034.52     76.24 o 
   2  18   3     1711.23     1686.49    130.96 o 
   3  18   3     1938.23     1878.89    158.99 o 
 -16   0   4      424.81      395.27    100.16 o 
 -15   0   4     2117.57     1967.55    160.60 o 
 -14   0   4        8.96       45.43     47.48 o 
 -13   0   4     7790.46     7451.69    267.46 o 
 -12   0   4       38.40        7.04     43.06 o 
 -11   0   4      963.75      782.14     71.74 o 
 -10   0   4      578.55      499.06     72.14 o 
  -9   0   4    11046.27     8922.09    597.59 o 
  -8   0   4     1590.99     1833.64    110.99 o 
  -7   0   4      496.97      309.29     36.65 o 
  -6   0   4    10676.23     9832.11    249.46 o 
  -5   0   4    22382.28    20288.90   1303.23 o 
  -4   0   4     3478.09     2609.81    318.45 o 
  -3   0   4    34053.04    34155.68   2437.51 o 
  -2   0   4     2649.00     2308.73    214.08 o 
  -1   0   4    58377.98    58037.25   1629.47 o 
   0   0   4     2134.18     2800.03    167.56 o 
   1   0   4     2470.81     2834.06    114.07 o 
   2   0   4    11587.74    14288.45    369.74 o 
   3   0   4      452.50      390.11     24.63 o 
   4   0   4     5049.32     5896.52    211.48 o 
   5   0   4     1116.20     1422.11     90.13 o 
   6   0   4     1684.15     1760.68    120.68 o 
   7   0   4     1223.13     1328.06     55.38 o 
   8   0   4     2958.99     3119.29    107.57 o 
   9   0   4       23.56      110.80     30.53 o 
  10   0   4     2750.58     2610.20    164.88 o 
  11   0   4     1231.96     1233.56    115.53 o 
  12   0   4     5886.25     5132.29    280.81 o 
  13   0   4        6.63       18.85     62.58 o 
 -16   1   4     2347.64     2519.19    133.56 o 
 -15   1   4     2453.85     2628.73    141.07 o 
 -14   1   4     1030.17      906.24     67.14 o 
 -13   1   4      462.14      411.16     43.81 o 
 -12   1   4     1319.11     1273.30     61.58 o 
 -11   1   4     1490.94     1423.46     61.69 o 
 -10   1   4        0.38       -3.13     24.15 o 
  -9   1   4       87.82       42.80     25.38 o 
  -8   1   4    17120.63    15992.04    352.01 o 
  -7   1   4    17139.67    15114.71    267.48 o 
  -6   1   4     3935.39     3632.47     80.35 o 
  -5   1   4      209.61      279.16     17.38 o 
  -4   1   4      169.24      127.39     12.25 o 
  -3   1   4    55928.98    56061.23   2132.77 o 
  -2   1   4      744.28      543.06     30.57 o 
  -1   1   4    11500.47    12544.43    325.81 o 
   0   1   4      197.85      215.37     12.48 o 
   1   1   4     9439.39    10668.57    296.16 o 
   2   1   4    24558.02    29685.21    941.37 o 
   3   1   4     3159.61     3377.38     65.93 o 
   4   1   4    11200.24    13398.48    421.81 o 
   5   1   4    32661.32    38487.02    889.00 o 
   6   1   4     1279.08     1417.30     60.17 o 
   7   1   4     6379.44     7008.83    146.54 o 
   8   1   4     1825.85     2092.14     55.01 o 
   9   1   4      317.92      330.85     31.77 o 
  10   1   4      823.03      809.91     46.34 o 
  11   1   4      859.07      775.78     68.44 o 
  12   1   4     5067.97     4818.95    188.54 o 
  13   1   4     2607.66     2551.00    125.83 o 
 -16   2   4      114.38       13.15     56.20 o 
 -15   2   4        5.58       34.47     43.58 o 
 -14   2   4      952.67      989.39     70.50 o 
 -13   2   4     2535.27     2560.92    102.75 o 
 -12   2   4     3299.18     3022.18     96.56 o 
 -11   2   4     1085.43     1024.92     54.11 o 
 -10   2   4      391.71      394.67     36.42 o 
  -9   2   4    11346.59     9459.77    220.83 o 
  -8   2   4      492.03      508.10     29.88 o 
  -7   2   4     4197.76     4056.81     91.15 o 
  -6   2   4      755.91      619.13     26.28 o 
  -5   2   4     2225.09     1808.95     47.34 o 
  -4   2   4    33205.55    34653.92    658.57 o 
  -3   2   4     8812.73     8015.21    184.25 o 
  -2   2   4      459.22      505.83     28.79 o 
  -1   2   4     4549.86     4502.62     99.06 o 
   0   2   4     2194.59     2862.88     88.44 o 
   1   2   4    30494.05    36803.95    691.36 o 
   2   2   4     1659.93     1847.44     75.82 o 
   3   2   4    34217.39    41030.67   1108.43 o 
   4   2   4    10832.01    12424.63    219.79 o 
   5   2   4     2276.50     2599.39     55.91 o 
   6   2   4     2958.53     3468.34     80.39 o 
   7   2   4     8481.16     8738.83    178.95 o 
   8   2   4     2640.47     2774.62     82.02 o 
   9   2   4     2445.26     2358.50     75.42 o 
  10   2   4      376.17      383.96     36.11 o 
  11   2   4    10191.97     9772.76    232.93 o 
  12   2   4       57.05       39.59     50.61 o 
  13   2   4     2261.94     2111.23    112.57 o 
 -16   3   4      711.69      736.51     91.46 o 
 -15   3   4     3442.80     3556.99    135.01 o 
 -14   3   4       93.92       45.99     42.21 o 
 -13   3   4      227.31      298.65     49.50 o 
 -12   3   4      450.85      330.01     46.73 o 
 -11   3   4      286.32      304.46     36.03 o 
 -10   3   4      107.54       98.05     28.22 o 
  -9   3   4     1167.34      986.74     48.16 o 
  -8   3   4     1771.45     1610.03     49.29 o 
  -7   3   4     8658.93     7390.73    183.89 o 
  -6   3   4       69.95       71.75     12.30 o 
  -5   3   4     1239.03     1151.51     45.98 o 
  -4   3   4     1946.00     1818.58     41.12 o 
  -3   3   4     2274.88     2618.54     54.75 o 
  -2   3   4       12.84       58.62     10.75 o 
  -1   3   4      205.66      290.19     15.81 o 
   0   3   4     2518.52     2704.14     67.52 o 
   1   3   4      189.12      161.93     13.93 o 
   2   3   4      146.84      213.83     15.54 o 
   3   3   4     2550.31     2739.83     91.89 o 
   4   3   4      140.71      170.46     17.66 o 
   5   3   4      384.24      303.55     17.71 o 
   6   3   4       73.99       67.41     14.11 o 
   7   3   4       14.89       11.15     20.75 o 
   8   3   4     2369.33     2470.74     82.47 o 
   9   3   4       54.80       50.80     25.21 o 
  10   3   4     3385.64     3548.86    103.14 o 
  11   3   4      379.40      374.68     39.53 o 
  12   3   4      942.28      851.86     54.41 o 
  13   3   4     3405.49     3386.41    150.97 o 
  14   3   4        4.69      -21.26     69.80 o 
 -16   4   4     1052.31      922.57    103.55 o 
 -15   4   4        2.26      -11.86     48.75 o 
 -14   4   4     3599.11     4061.72    146.58 o 
 -13   4   4       43.48       25.52     39.57 o 
 -12   4   4       26.34       29.56     37.56 o 
 -11   4   4      689.61      762.61     58.88 o 
 -10   4   4     1145.65     1128.06     53.88 o 
  -9   4   4     8097.74     7316.88    211.99 o 
  -8   4   4      501.79      444.85     29.22 o 
  -7   4   4     4554.20     4323.48     97.89 o 
  -6   4   4      300.51      279.22     18.94 o 
  -5   4   4     5036.35     4477.40     99.47 o 
  -4   4   4     8354.43     8886.44    161.10 o 
  -3   4   4     7856.93     6945.99    127.78 o 
  -2   4   4     6443.64     6726.49    123.44 o 
  -1   4   4     4691.60     4867.89    151.77 o 
   0   4   4     5755.75     5672.64    221.04 o 
   1   4   4     8810.14    10869.22    397.22 o 
   2   4   4     4451.10     5231.29    203.17 o 
   3   4   4    29954.06    34402.54    728.06 o 
   4   4   4     6757.47     7463.16    171.81 o 
   5   4   4     2626.81     2833.18     78.73 o 
   6   4   4       14.33       13.24     19.08 o 
   7   4   4       57.65       62.81     25.69 o 
   8   4   4      292.12      273.04     40.22 o 
   9   4   4     1937.46     1925.47     69.85 o 
  10   4   4      625.73      653.03     45.45 o 
  11   4   4     6312.45     6378.31    165.81 o 
  12   4   4      857.81      776.11     54.67 o 
  13   4   4     1989.84     1947.59    133.32 o 
  14   4   4       13.96       27.01     74.21 o 
 -15   5   4     1601.14     1493.00    118.52 o 
 -14   5   4      456.37      477.06     60.18 o 
 -13   5   4       29.36       35.00     42.62 o 
 -12   5   4     1901.51     1797.47     87.95 o 
 -11   5   4      147.65      184.49     42.37 o 
 -10   5   4      157.82      135.50     37.68 o 
  -9   5   4     3500.99     3333.95    115.11 o 
  -8   5   4      229.74      223.03     23.70 o 
  -7   5   4     4869.84     4340.28    112.53 o 
  -6   5   4       39.64       17.66     13.79 o 
  -5   5   4      331.25      306.31     20.41 o 
  -4   5   4     4346.47     4375.43     86.90 o 
  -3   5   4      661.10      367.37     19.95 o 
  -2   5   4     1765.23     1585.69     62.88 o 
  -1   5   4       21.64       48.41     11.70 o 
   0   5   4     4527.32     4895.35    201.50 o 
   1   5   4     3405.54     3478.45    103.71 o 
   2   5   4      676.35      702.44     23.50 o 
   3   5   4     6864.54     7384.14    233.11 o 
   4   5   4     3972.57     4235.54    109.99 o 
   5   5   4    17496.05    18789.19    410.64 o 
   6   5   4     1266.73     1272.96     50.54 o 
   7   5   4      926.01     1064.81     52.87 o 
   8   5   4      183.00      212.93     30.31 o 
   9   5   4       74.82       52.93     26.96 o 
  10   5   4      298.71      329.79     38.53 o 
  11   5   4      903.82      978.89     56.72 o 
  12   5   4      727.91      822.67     57.00 o 
  13   5   4     1567.09     1648.56     89.95 o 
  14   5   4       92.73       87.05     78.89 o 
 -15   6   4       19.27       55.11     66.37 o 
 -14   6   4      229.13      212.38     71.82 o 
 -13   6   4      522.63      479.50     59.07 o 
 -12   6   4      298.80      272.79     50.21 o 
 -11   6   4      748.46      792.47     65.14 o 
 -10   6   4      576.09      578.15     54.76 o 
  -9   6   4     1966.85     1965.51     70.71 o 
  -8   6   4     2291.21     2241.76    107.45 o 
  -7   6   4        1.28       11.63     18.44 o 
  -6   6   4        0.03       29.05     17.34 o 
  -5   6   4     9228.66     8208.09    188.37 o 
  -4   6   4      310.90      273.79     22.64 o 
  -3   6   4     2816.81     2551.29     56.82 o 
  -2   6   4      584.41      568.19     25.53 o 
  -1   6   4     3858.58     3712.49     82.77 o 
   0   6   4     5475.36     5192.64    148.26 o 
   1   6   4     2477.60     3194.26     65.23 o 
   2   6   4     3190.14     3388.45     81.85 o 
   3   6   4     3091.62     2928.19     68.47 o 
   4   6   4        5.58        0.32     17.15 o 
   5   6   4      913.00      812.52     42.40 o 
   6   6   4     2492.34     2774.35    102.12 o 
   7   6   4      269.30      280.37     30.41 o 
   8   6   4      748.77      818.84     47.23 o 
   9   6   4      194.30      249.71     33.82 o 
  10   6   4     1360.70     1349.56     63.52 o 
  11   6   4       45.00       58.77     32.96 o 
  12   6   4      268.30      285.49     41.63 o 
  13   6   4     2027.06     2111.91    102.94 o 
  14   6   4      105.45       60.86     51.25 o 
 -15   7   4     1048.28     1551.14    147.16 o 
 -14   7   4      417.34      481.39     93.20 o 
 -13   7   4      147.13       80.09     65.23 o 
 -12   7   4       16.29       25.08     44.12 o 
 -11   7   4      758.83      833.31     67.90 o 
 -10   7   4        0.06       20.01     35.77 o 
  -9   7   4      394.22      437.81     39.55 o 
  -8   7   4     4618.70     4509.57    159.69 o 
  -7   7   4      109.09       62.50     21.98 o 
  -6   7   4     3346.68     3289.29     73.69 o 
  -5   7   4        4.32        6.47     15.52 o 
  -4   7   4     3455.49     3166.41     69.52 o 
  -3   7   4     4754.78     4516.87     92.29 o 
  -2   7   4      532.92      555.52     25.56 o 
  -1   7   4     3228.79     3650.50     75.05 o 
   0   7   4     1110.66     1178.59     33.86 o 
   1   7   4     5206.58     5615.22    107.14 o 
   2   7   4     5253.36     5337.18    114.50 o 
   3   7   4     4803.33     4695.23    102.63 o 
   4   7   4        0.28        1.80     17.83 o 
   5   7   4     2572.84     2364.63     73.88 o 
   6   7   4      452.02      507.30     36.46 o 
   7   7   4     5795.43     5845.03    149.31 o 
   8   7   4     8917.02     8928.71    216.44 o 
   9   7   4     2283.29     2138.62     79.39 o 
  10   7   4      838.53      825.44     54.55 o 
  11   7   4      282.75      298.36     42.30 o 
  12   7   4     2414.72     2518.33    110.65 o 
  13   7   4        4.06        8.39     46.53 o 
  14   7   4      250.25      245.42     58.77 o 
 -14   8   4     1216.76     1302.71    120.31 o 
 -13   8   4       51.75       17.09     64.07 o 
 -12   8   4     1455.22     1773.76     94.82 o 
 -11   8   4     1747.85     1931.62     94.44 o 
 -10   8   4        2.09      -20.21     36.17 o 
  -9   8   4     2880.14     3263.04    100.23 o 
  -8   8   4     3140.55     3119.33     94.82 o 
  -7   8   4       14.83       38.43     24.65 o 
  -6   8   4     2302.68     2465.07     69.55 o 
  -5   8   4     2133.64     2329.20     58.64 o 
  -4   8   4      492.73      464.04     27.06 o 
  -3   8   4     4127.28     4035.91     84.58 o 
  -2   8   4     6085.24     5811.85    123.29 o 
  -1   8   4       22.40       36.52     14.60 o 
   0   8   4      136.90       89.50     15.29 o 
   1   8   4     3270.10     3392.27     71.40 o 
   2   8   4     8807.21     9019.04    183.20 o 
   3   8   4     1576.69     1643.27     56.29 o 
   4   8   4     7898.67     7414.71    372.50 o 
   5   8   4       17.33       17.79     20.63 o 
   6   8   4     7117.70     7148.27    176.07 o 
   7   8   4     1334.46     1379.07     58.37 o 
   8   8   4      586.98      643.21     46.87 o 
   9   8   4     2019.37     2184.95     87.82 o 
  10   8   4     1759.37     1818.40     77.82 o 
  11   8   4      951.29     1027.84     62.47 o 
  12   8   4     1282.64     1402.17     87.65 o 
  13   8   4      169.97      198.60     54.70 o 
  14   8   4        0.29      -11.05     52.24 o 
 -14   9   4        4.24       35.05     76.74 o 
 -13   9   4      399.69      563.42     90.83 o 
 -12   9   4      600.54      621.66     88.26 o 
 -11   9   4      175.22      263.19     52.58 o 
 -10   9   4      343.53      433.54     53.76 o 
  -9   9   4        9.18       -4.75     29.32 o 
  -8   9   4      377.63      381.05     38.60 o 
  -7   9   4     2878.10     2597.56     83.65 o 
  -6   9   4        2.04       -1.45     23.46 o 
  -5   9   4      413.58      350.88     26.05 o 
  -4   9   4     2888.89     2804.34     90.61 o 
  -3   9   4     1972.43     2113.84     54.41 o 
  -2   9   4       93.16      157.56     19.50 o 
  -1   9   4     1364.02     1512.50     45.72 o 
   0   9   4     4819.80     4706.09    137.44 o 
   1   9   4     1650.26     1813.72     52.19 o 
   2   9   4      255.66      184.76     24.53 o 
   3   9   4      284.54      339.08     29.87 o 
   4   9   4     3058.21     3056.92     89.22 o 
   5   9   4     1733.36     1642.77     61.40 o 
   6   9   4      398.53      354.64     34.36 o 
   7   9   4     1175.55     1104.22     54.90 o 
   8   9   4     8021.70     7953.31    199.63 o 
   9   9   4     1128.34     1169.60     65.57 o 
  10   9   4      929.98     1012.71     60.76 o 
  11   9   4      662.00      705.38     70.72 o 
  12   9   4      349.43      327.42     58.57 o 
  13   9   4      165.69      208.65     58.16 o 
 -13  10   4     1328.70     1770.34    138.35 o 
 -12  10   4      540.97      508.42     85.33 o 
 -11  10   4     1031.00     1357.34    109.65 o 
 -10  10   4     6350.89     7161.70    218.00 o 
  -9  10   4       34.97       48.05     40.47 o 
  -8  10   4      107.75       92.43     34.95 o 
  -7  10   4     3639.61     3643.42    107.31 o 
  -6  10   4     2584.51     2564.18     95.96 o 
  -5  10   4      418.16      448.49     33.24 o 
  -4  10   4      192.07      237.59     23.96 o 
  -3  10   4     6570.61     6284.65    128.01 o 
  -2  10   4       84.72       89.05     19.18 o 
  -1  10   4        9.66       -9.62     16.33 o 
   0  10   4     9485.95     8507.63    176.29 o 
   1  10   4      185.45      184.24     25.09 o 
   2  10   4     2860.19     2499.80     76.50 o 
   3  10   4      363.90      434.37     34.33 o 
   4  10   4      188.53      206.88     28.69 o 
   5  10   4       53.69       85.99     25.89 o 
   6  10   4      675.76      649.38     44.28 o 
   7  10   4     2946.16     2882.78     92.77 o 
   8  10   4     1273.54     1361.60     63.39 o 
   9  10   4       10.20      -11.80     30.41 o 
  10  10   4      357.99      427.46     46.40 o 
  11  10   4       19.25       -2.87     36.54 o 
  12  10   4      158.45      139.50     52.84 o 
  13  10   4     1435.33     1492.23     99.07 o 
 -12  11   4     2042.44     2156.51    143.11 o 
 -11  11   4     1254.17     1599.24    118.85 o 
 -10  11   4      691.53      739.65     91.08 o 
  -9  11   4     1242.87     1284.96     67.00 o 
  -8  11   4     3740.59     3970.22    118.43 o 
  -7  11   4       83.09       39.02     30.65 o 
  -6  11   4      452.86      524.66     43.63 o 
  -5  11   4       55.70       53.04     25.09 o 
  -4  11   4     9646.78     9013.34    199.57 o 
  -3  11   4     5125.66     5150.01    108.03 o 
  -2  11   4     3192.23     3210.59     74.53 o 
  -1  11   4      299.26      300.15     27.48 o 
   0  11   4    10299.26     9323.68    192.93 o 
   1  11   4     3407.61     3153.96     91.00 o 
   2  11   4     3596.68     3584.13    100.91 o 
   3  11   4       46.08       38.69     23.16 o 
   4  11   4     2169.07     2075.24     72.55 o 
   5  11   4     3076.52     3153.12     96.09 o 
   6  11   4     1544.97     1463.44     62.87 o 
   7  11   4      761.33      703.83     48.18 o 
   8  11   4      269.25      280.63     42.16 o 
   9  11   4     4168.51     4171.26    127.92 o 
  10  11   4      640.53      688.57     56.68 o 
  11  11   4      572.36      593.24    116.88 o 
  12  11   4      131.36      166.22     54.97 o 
 -12  12   4      289.46      260.47     80.34 o 
 -11  12   4     1709.25     1948.06    132.70 o 
 -10  12   4     2351.29     2586.93    143.88 o 
  -9  12   4      310.80      293.20     51.20 o 
  -8  12   4      547.91      661.82     52.48 o 
  -7  12   4      814.30      877.19     55.47 o 
  -6  12   4      680.94      733.92     49.71 o 
  -5  12   4     2172.49     2079.51     66.88 o 
  -4  12   4      812.52      760.32     49.53 o 
  -3  12   4     6966.65     6878.32    152.83 o 
  -2  12   4     4517.00     4112.26     99.99 o 
  -1  12   4     3742.44     3582.43     89.61 o 
   0  12   4     3041.65     2663.28     88.15 o 
   1  12   4       32.88        1.26     22.61 o 
   2  12   4     1954.08     1841.90     66.96 o 
   3  12   4       25.12       17.86     24.46 o 
   4  12   4      422.64      420.73     37.53 o 
   5  12   4      384.01      370.87     41.75 o 
   6  12   4     2048.33     2040.37     76.61 o 
   7  12   4      252.31      237.18     35.70 o 
   8  12   4     2103.83     2244.77    125.03 o 
   9  12   4       57.74       65.50     34.61 o 
  10  12   4      749.43      761.31     59.24 o 
  11  12   4        4.05       18.30     47.73 o 
 -11  13   4      972.89     1029.84    114.66 o 
 -10  13   4        2.01       13.62     48.98 o 
  -9  13   4     1033.43     1155.75     78.85 o 
  -8  13   4        6.99       -9.18     39.17 o 
  -7  13   4      167.21      151.17     36.42 o 
  -6  13   4      121.23      156.10     33.93 o 
  -5  13   4      813.16      732.30     44.47 o 
  -4  13   4      871.80      857.11     56.44 o 
  -3  13   4       92.74      100.32     33.18 o 
  -2  13   4      206.88      211.12     30.80 o 
  -1  13   4       70.43       87.17     26.83 o 
   0  13   4      279.55      221.66     30.75 o 
   1  13   4     6431.08     5496.63    191.14 o 
   2  13   4      874.72      893.76     48.51 o 
   3  13   4       75.65       66.71     26.97 o 
   4  13   4       90.29       63.64     27.03 o 
   5  13   4      163.16      105.95     29.64 o 
   6  13   4      167.48      186.68     34.01 o 
   7  13   4        1.21      -27.84     28.53 o 
   8  13   4     1257.43     1296.07     66.99 o 
   9  13   4      649.23      717.65     57.13 o 
  10  13   4      160.29      185.90     43.91 o 
 -10  14   4      226.71      288.98     58.23 o 
  -9  14   4      349.78      348.59     59.91 o 
  -8  14   4      919.36     1056.04    101.56 o 
  -7  14   4      845.66      883.19     67.74 o 
  -6  14   4        9.46       23.65     30.86 o 
  -5  14   4      919.16      921.27     54.27 o 
  -4  14   4       36.09       16.06     29.41 o 
  -3  14   4      132.68      128.21     32.53 o 
  -2  14   4     1425.62     1414.79     73.33 o 
  -1  14   4     3172.70     2912.87    106.56 o 
   0  14   4       15.02       -6.68     25.08 o 
   1  14   4      113.01      105.35     29.40 o 
   2  14   4        5.09      -23.97     23.97 o 
   3  14   4       56.50       89.19     28.84 o 
   4  14   4      986.43      955.03     52.95 o 
   5  14   4      668.31      645.82     48.45 o 
   6  14   4     1119.70     1155.32     62.24 o 
   7  14   4       29.36       50.78     32.99 o 
   8  14   4      590.78      598.40     80.45 o 
   9  14   4       58.48       61.28     38.91 o 
  -9  15   4        7.92        1.48     65.97 o 
  -8  15   4       91.16       92.86     47.21 o 
  -7  15   4      299.05      178.14     47.64 o 
  -6  15   4     1081.25     1033.72     59.60 o 
  -5  15   4       39.35       23.17     37.11 o 
  -4  15   4     4624.52     4936.67    213.06 o 
  -3  15   4       11.43      -27.83     31.91 o 
  -2  15   4     1683.79     1609.27    150.46 o 
  -1  15   4      315.48      288.96     42.58 o 
   0  15   4     2176.86     1970.29     86.02 o 
   1  15   4      603.98      527.34     48.99 o 
   2  15   4      598.83      583.82     45.52 o 
   3  15   4      244.65      167.99     33.63 o 
   4  15   4      761.36      775.95     52.16 o 
   5  15   4        4.64      -10.00     30.39 o 
   6  15   4      563.24      543.77     76.68 o 
   7  15   4       18.61       55.09     36.71 o 
   8  15   4     1379.35     1420.90     97.33 o 
  -8  16   4       80.41       81.56     50.80 o 
  -7  16   4       35.97       29.60     46.50 o 
  -6  16   4     2950.54     3065.78    153.57 o 
  -5  16   4      177.61      159.00     87.24 o 
  -4  16   4       73.53       42.47     38.80 o 
  -3  16   4       93.51       97.23     39.66 o 
  -2  16   4     1178.89     1317.22     74.82 o 
  -1  16   4      248.62      183.24     41.88 o 
   0  16   4     2765.37     2622.98    118.37 o 
   1  16   4        0.76      -10.67     32.08 o 
   2  16   4      603.14      590.27     49.22 o 
   3  16   4      440.46      405.55     42.84 o 
   4  16   4       40.31       69.05     33.06 o 
   5  16   4      114.86       87.30     36.72 o 
   6  16   4       73.88       69.19     38.06 o 
   7  16   4     1704.39     1936.23    123.15 o 
  -6  17   4        6.64       21.85     62.14 o 
  -5  17   4        2.07      -16.98     75.69 o 
  -4  17   4      386.03      357.70     63.16 o 
  -3  17   4      204.55      199.51     47.34 o 
  -2  17   4      775.29      747.90     65.68 o 
  -1  17   4       97.72       64.78     40.13 o 
   0  17   4      149.99      153.14     42.90 o 
   1  17   4       76.91       72.60     39.47 o 
   2  17   4      643.76      548.90     58.32 o 
   3  17   4      585.93      631.56     63.04 o 
   4  17   4      161.61      149.53     39.90 o 
   5  17   4        2.38       -1.94     52.49 o 
  -3  18   4      193.76      131.73     61.54 o 
  -2  18   4       62.27       35.39     69.07 o 
  -1  18   4      480.02      496.90     73.08 o 
   0  18   4       31.35        9.90     55.56 o 
   1  18   4      472.92      438.31     71.23 o 
   2  18   4      354.04      426.70     89.19 o 
 -16   1   5       34.94      -28.31     52.16 o 
 -15   1   5      156.04      109.92     45.23 o 
 -14   1   5     1082.02     1113.75     72.75 o 
 -13   1   5       92.55       68.05     34.92 o 
 -12   1   5     1751.41     1626.85     70.13 o 
 -11   1   5      404.95      381.74     38.08 o 
 -10   1   5      731.03      612.63     43.02 o 
  -9   1   5      445.71      469.28     59.58 o 
  -8   1   5     4227.31     3780.29    101.04 o 
  -7   1   5      656.91      550.55     41.79 o 
  -6   1   5     2378.88     2035.09     50.70 o 
  -5   1   5     3490.05     3280.92     94.56 o 
  -4   1   5     2275.00     2056.52     91.00 o 
  -3   1   5     6149.20     5681.59    211.28 o 
  -2   1   5    12268.38    12448.68    513.23 o 
  -1   1   5     3317.12     3567.31     78.81 o 
   0   1   5      312.65      331.89     16.93 o 
   1   1   5     8482.83    10050.16    284.36 o 
   2   1   5    53560.46    66017.14   1436.12 o 
   3   1   5     1169.95     1477.26     40.24 o 
   4   1   5      204.47      227.61     16.10 o 
   5   1   5      142.36      105.02     13.98 o 
   6   1   5     2055.19     2387.80     54.77 o 
   7   1   5     5031.70     5704.84    140.58 o 
   8   1   5     1048.36     1141.06     42.92 o 
   9   1   5     1188.75     1208.68     52.95 o 
  10   1   5      299.08      278.77     39.30 o 
  11   1   5     1223.51     1110.80     79.67 o 
  12   1   5       78.91       77.83     45.98 o 
  13   1   5        5.57      -35.97     43.67 o 
  14   1   5       11.22       67.39     71.41 o 
 -16   2   5       62.89       15.45     47.15 o 
 -15   2   5        0.33      -42.01     42.01 o 
 -14   2   5     2464.50     2244.95     99.76 o 
 -13   2   5     2474.59     2410.89    100.73 o 
 -12   2   5     6434.67     6071.84    159.90 o 
 -11   2   5     1214.39     1123.13     56.48 o 
 -10   2   5     1614.49     1561.93     62.74 o 
  -9   2   5     6041.73     5661.10    143.15 o 
  -8   2   5       86.65       98.09     23.79 o 
  -7   2   5      114.23       86.44     16.02 o 
  -6   2   5    10706.70     9183.40    183.77 o 
  -5   2   5      769.02      657.23     25.99 o 
  -4   2   5      412.77      420.48     21.33 o 
  -3   2   5        2.42        4.36      9.01 o 
  -2   2   5    27571.03    28665.47    595.19 o 
  -1   2   5     5221.96     5474.47    101.55 o 
   0   2   5    10106.33    11669.20    308.30 o 
   1   2   5     5972.92     7271.48    151.77 o 
   2   2   5      765.84      975.90     39.61 o 
   3   2   5     4601.64     5328.79    161.37 o 
   4   2   5    16006.76    18627.26    325.78 o 
   5   2   5     2502.88     2953.63     76.80 o 
   6   2   5     2429.38     2787.37     69.20 o 
   7   2   5     2714.61     2818.54     81.42 o 
   8   2   5       12.30       22.65     22.13 o 
   9   2   5     8025.40     8386.44    201.07 o 
  10   2   5      170.79      209.83     32.62 o 
  11   2   5     1328.18     1242.44     84.21 o 
  12   2   5      127.63      117.01     48.34 o 
  13   2   5       44.71      -30.61     44.78 o 
  14   2   5        4.17      -12.57     70.60 o 
 -16   3   5      106.05      148.74     53.75 o 
 -15   3   5      559.88      533.28     61.05 o 
 -14   3   5       24.06      -39.64     39.64 o 
 -13   3   5       18.89      -35.65     35.65 o 
 -12   3   5      440.43      441.72     49.86 o 
 -11   3   5     1118.64     1093.60     56.57 o 
 -10   3   5     3293.74     3043.23    107.00 o 
  -9   3   5      531.13      536.96     39.48 o 
  -8   3   5      619.05      614.28     38.89 o 
  -7   3   5     4894.29     4913.55    107.85 o 
  -6   3   5      195.80      288.10     21.40 o 
  -5   3   5        0.91        6.98     12.75 o 
  -4   3   5     2993.23     2838.95    104.25 o 
  -3   3   5    11603.17    11861.02    209.71 o 
  -2   3   5     1680.64     1820.03     62.17 o 
  -1   3   5     1966.78     2383.62     68.08 o 
   0   3   5     2012.21     2062.27     66.03 o 
   1   3   5      374.83      387.18     20.04 o 
   2   3   5     1073.15     1464.97     39.30 o 
   3   3   5      935.93     1122.32     35.92 o 
   4   3   5      107.96       97.43     14.89 o 
   5   3   5       90.28       95.83     15.89 o 
   6   3   5      142.68      170.91     24.11 o 
   7   3   5      862.16      928.25     49.55 o 
   8   3   5     1885.40     1855.15     65.00 o 
   9   3   5       58.41       35.13     26.12 o 
  10   3   5      217.63      229.35     33.43 o 
  11   3   5      428.58      319.52     44.69 o 
  12   3   5       11.95       15.20     44.58 o 
  13   3   5       14.82       -1.73     47.16 o 
  14   3   5      262.40      254.07     86.38 o 
 -16   4   5      635.82      745.74    126.70 o 
 -15   4   5      155.06      159.29     52.49 o 
 -14   4   5      270.06      355.94     53.85 o 
 -13   4   5       10.69       -0.44     39.35 o 
 -12   4   5     1341.55     1398.68    100.25 o 
 -11   4   5     1452.28     1394.49     63.19 o 
 -10   4   5       12.37        7.22     26.21 o 
  -9   4   5     1495.71     1443.74     58.48 o 
  -8   4   5     4583.73     4260.38    112.98 o 
  -7   4   5      728.62      682.13     32.17 o 
  -6   4   5     2365.01     2557.79     64.91 o 
  -5   4   5     1659.21     1273.69     35.08 o 
  -4   4   5     1809.27     1751.23     46.08 o 
  -3   4   5     2165.51     2519.23     54.41 o 
  -2   4   5     1448.81     1595.13     38.44 o 
  -1   4   5    11905.59    13791.16    297.75 o 
   0   4   5    11373.15    13684.03    498.31 o 
   1   4   5     3719.43     3889.96     94.81 o 
   2   4   5    12192.52    14458.32    315.24 o 
   3   4   5     4813.23     5366.69    112.84 o 
   4   4   5     5333.40     6257.17    148.84 o 
   5   4   5      837.86      834.65     39.65 o 
   6   4   5     5353.43     5488.13    137.01 o 
   7   4   5      550.52      516.37     37.57 o 
   8   4   5     2104.16     2142.40     73.62 o 
   9   4   5        5.87        9.22     25.57 o 
  10   4   5     2497.33     2747.60    120.49 o 
  11   4   5      890.97      890.16     53.99 o 
  12   4   5     4561.29     4746.84    163.47 o 
  13   4   5       77.08       86.91     52.68 o 
  14   4   5       29.47       25.01     74.75 o 
 -15   5   5      663.60      726.05     85.97 o 
 -14   5   5     1172.14     1217.65     82.24 o 
 -13   5   5     2518.29     2903.63    117.09 o 
 -12   5   5      266.08      293.93     48.12 o 
 -11   5   5      168.63      117.28     39.43 o 
 -10   5   5      991.70      975.28     52.10 o 
  -9   5   5      667.02      619.52     42.37 o 
  -8   5   5     2550.11     2337.29     65.17 o 
  -7   5   5     3621.79     3307.60     81.84 o 
  -6   5   5        5.99       25.29     16.93 o 
  -5   5   5      976.98     1129.41     34.78 o 
  -4   5   5      207.57      203.94     17.75 o 
  -3   5   5     1053.57      962.95     30.23 o 
  -2   5   5     9013.31     8543.60    169.05 o 
  -1   5   5      341.89      515.74     24.86 o 
   0   5   5     1699.21     1589.63     92.15 o 
   1   5   5     4829.95     5204.74    187.19 o 
   2   5   5     9011.62    11131.33    220.01 o 
   3   5   5     7483.64     7861.74    181.39 o 
   4   5   5      196.68      256.17     34.78 o 
   5   5   5     6267.80     6188.02    150.36 o 
   6   5   5     2295.86     2350.40     73.42 o 
   7   5   5     2217.39     2081.15     70.43 o 
   8   5   5     1843.70     1922.63     83.17 o 
   9   5   5        3.66      -21.18     24.99 o 
  10   5   5     1762.90     1733.77     70.77 o 
  11   5   5      115.88       83.42     32.31 o 
  12   5   5     2069.29     2048.23    118.18 o 
  13   5   5     1557.00     1546.60     87.58 o 
  14   5   5      350.88      343.66     99.22 o 
 -15   6   5       47.95       -7.34     69.53 o 
 -14   6   5      120.15      103.85     50.40 o 
 -13   6   5      394.06      486.31     59.16 o 
 -12   6   5     1852.62     2132.41    118.88 o 
 -11   6   5        0.56      -22.56     36.19 o 
 -10   6   5     1620.46     1721.44     83.29 o 
  -9   6   5     1949.24     1923.11     69.88 o 
  -8   6   5     1629.14     1525.94     59.01 o 
  -7   6   5      112.23      128.76     22.44 o 
  -6   6   5     8897.43     8303.97    173.33 o 
  -5   6   5      116.97       94.51     16.91 o 
  -4   6   5     6666.42     6200.36    157.09 o 
  -3   6   5     2992.73     3072.38     79.53 o 
  -2   6   5     9391.18     9718.56    177.21 o 
  -1   6   5     2430.74     2765.24     94.19 o 
   0   6   5    15213.54    16592.57    531.20 o 
   1   6   5        0.79      -11.02     11.02 o 
   2   6   5      141.52      133.94     13.51 o 
   3   6   5     3069.41     3091.09     84.34 o 
   4   6   5     2770.76     2763.19     79.16 o 
   5   6   5        1.35       15.74     18.93 o 
   6   6   5     1046.99     1084.54     48.59 o 
   7   6   5     3859.11     3586.68    127.44 o 
   8   6   5     3168.14     3191.47    126.67 o 
   9   6   5      213.90      249.52     35.28 o 
  10   6   5      830.39      842.46     91.23 o 
  11   6   5     1034.57     1050.24     61.14 o 
  12   6   5     1634.16     1623.81     74.64 o 
  13   6   5     2222.86     2390.04     94.77 o 
  14   6   5        5.65       14.57     60.69 o 
 -15   7   5      317.15      245.11    127.97 o 
 -14   7   5        0.96       -3.97     65.92 o 
 -13   7   5      388.96      461.48     60.49 o 
 -12   7   5     2177.77     2440.29    108.80 o 
 -11   7   5      963.80     1123.53     74.85 o 
 -10   7   5      206.08      241.29     44.67 o 
  -9   7   5       21.90       49.80     35.04 o 
  -8   7   5     5555.87     5581.43    143.44 o 
  -7   7   5       15.58       24.26     20.63 o 
  -6   7   5     1695.10     1739.62     61.81 o 
  -5   7   5      245.17      268.76     22.48 o 
  -4   7   5    10982.34    11185.44    208.94 o 
  -3   7   5      837.30      900.35     32.20 o 
  -2   7   5    14742.94    15389.35    393.33 o 
  -1   7   5      791.59      814.65     39.42 o 
   0   7   5     4840.88     5052.57    142.34 o 
   1   7   5     6684.37     7096.82    160.17 o 
   2   7   5     9367.24     9848.34    224.36 o 
   3   7   5      258.49      337.93     28.96 o 
   4   7   5      921.42     1108.88     58.81 o 
   5   7   5     4098.66     3685.29    183.82 o 
   6   7   5     2279.21     2332.48     95.94 o 
   7   7   5      493.42      437.87     37.56 o 
   8   7   5       51.87       43.82     27.96 o 
   9   7   5     6138.96     6223.12    165.18 o 
  10   7   5     2082.54     2174.85     82.75 o 
  11   7   5      514.83      587.45     50.44 o 
  12   7   5       83.78       57.12     46.65 o 
  13   7   5      796.34      832.65     76.39 o 
  14   7   5      285.34      248.59     72.83 o 
 -14   8   5      420.66      555.53     91.37 o 
 -13   8   5      107.97      199.31     63.81 o 
 -12   8   5        4.86      -30.29     43.70 o 
 -11   8   5       38.80       28.81     43.46 o 
 -10   8   5       11.76      -36.72     36.72 o 
  -9   8   5     2514.64     2747.26    107.11 o 
  -8   8   5     5173.75     5220.74    138.30 o 
  -7   8   5     1038.80     1087.68     52.07 o 
  -6   8   5      747.41      698.03     37.51 o 
  -5   8   5       35.81        3.66     17.79 o 
  -4   8   5     1467.21     1355.35     41.90 o 
  -3   8   5      686.10      649.84     29.95 o 
  -2   8   5    13834.85    14496.50    286.92 o 
  -1   8   5    18056.67    19249.94    407.04 o 
   0   8   5     2636.40     2631.69     60.03 o 
   1   8   5      432.90      459.37     27.32 o 
   2   8   5      342.23      335.22     28.57 o 
   3   8   5     1518.21     1516.88     60.06 o 
   4   8   5    10288.56    10109.07    234.37 o 
   5   8   5      749.49      776.61     42.89 o 
   6   8   5    16070.54    16434.77    369.41 o 
   7   8   5      807.39      795.65     47.67 o 
   8   8   5     1238.44     1358.13     61.93 o 
   9   8   5     3106.04     3191.26    103.50 o 
  10   8   5     1642.61     1761.76     94.90 o 
  11   8   5        5.04       74.97     36.65 o 
  12   8   5     4198.88     4662.28    156.45 o 
  13   8   5      119.67      142.01     54.82 o 
 -14   9   5       20.62       58.97    121.95 o 
 -13   9   5       94.33       77.56     73.01 o 
 -12   9   5     1719.63     2021.72    128.90 o 
 -11   9   5      705.35      947.93     88.63 o 
 -10   9   5     2164.04     2474.96    106.80 o 
  -9   9   5        3.29       -7.00     37.12 o 
  -8   9   5       28.51       23.52     29.25 o 
  -7   9   5       22.39       26.50     26.83 o 
  -6   9   5      771.56      850.32     61.78 o 
  -5   9   5      317.79      345.38     26.57 o 
  -4   9   5     2577.90     2484.97     61.78 o 
  -3   9   5     3501.01     3458.71     77.01 o 
  -2   9   5        3.44       18.66     18.23 o 
  -1   9   5      414.01      497.36     27.82 o 
   0   9   5     2098.87     1873.33     61.02 o 
   1   9   5     1088.98     1086.38     45.71 o 
   2   9   5     5816.20     5242.89    144.03 o 
   3   9   5     1267.79     1166.52     50.14 o 
   4   9   5     4231.73     4082.69    111.24 o 
   5   9   5      384.18      350.88     33.59 o 
   6   9   5      235.79      245.33     32.29 o 
   7   9   5     1354.67     1309.07     59.73 o 
   8   9   5     1198.83     1232.62     60.36 o 
   9   9   5     3718.40     3656.61    144.58 o 
  10   9   5     2277.37     2397.28     90.71 o 
  11   9   5     1799.35     1745.12     81.01 o 
  12   9   5       39.40       56.51     48.57 o 
  13   9   5        3.20       23.66     53.57 o 
 -13  10   5      368.35      415.06    158.32 o 
 -12  10   5      295.08      315.07     77.76 o 
 -11  10   5        0.25      -34.18     43.57 o 
 -10  10   5      526.82      671.37     64.74 o 
  -9  10   5     1781.56     2133.60    125.76 o 
  -8  10   5     3156.23     3457.84    119.18 o 
  -7  10   5     1474.88     1477.70     72.89 o 
  -6  10   5      351.90      333.82     35.23 o 
  -5  10   5      178.44      235.35     31.17 o 
  -4  10   5       37.58       18.80     19.28 o 
  -3  10   5        1.48       12.07     18.45 o 
  -2  10   5     5292.69     5203.97    106.85 o 
  -1  10   5     7265.16     7326.27    205.19 o 
   0  10   5       74.58       24.80     20.83 o 
   1  10   5      514.43      488.14     35.60 o 
   2  10   5     1279.09     1346.19     54.05 o 
   3  10   5      111.44      106.80     25.01 o 
   4  10   5     3306.41     3103.30     92.59 o 
   5  10   5      100.28      107.18     26.87 o 
   6  10   5    11405.93    11163.85    263.83 o 
   7  10   5      314.76      274.68     35.55 o 
   8  10   5      256.15      249.70     36.89 o 
   9  10   5     4562.88     4587.77    162.78 o 
  10  10   5      224.08      301.15     43.45 o 
  11  10   5      481.13      536.54     54.29 o 
  12  10   5     1685.76     1843.82    118.15 o 
 -12  11   5      332.77      424.79     84.32 o 
 -11  11   5        0.45      -58.29     58.29 o 
 -10  11   5     1876.61     2108.28    102.73 o 
  -9  11   5      333.60      374.26     66.57 o 
  -8  11   5      102.22       83.33     34.01 o 
  -7  11   5      251.84      266.65     37.14 o 
  -6  11   5       35.87       37.93     28.99 o 
  -5  11   5      152.52      163.88     44.01 o 
  -4  11   5      508.71      480.34     35.35 o 
  -3  11   5       24.65       66.25     20.96 o 
  -2  11   5     5037.57     4934.49    107.92 o 
  -1  11   5     4053.67     3531.27     98.84 o 
   0  11   5     6735.73     6442.15    159.30 o 
   1  11   5      146.66      164.37     28.84 o 
   2  11   5       35.02        9.72     22.35 o 
   3  11   5     3841.58     3735.36    106.15 o 
   4  11   5      301.97      309.75     33.10 o 
   5  11   5     1877.81     1944.32     71.83 o 
   6  11   5       42.82       40.35     26.99 o 
   7  11   5      470.97      440.76     48.39 o 
   8  11   5     1524.23     1486.00     67.26 o 
   9  11   5        6.67      -31.39     31.46 o 
  10  11   5     1946.50     2163.15    104.75 o 
  11  11   5     1311.04     1437.88     78.38 o 
  12  11   5      684.99      906.75     97.99 o 
 -12  12   5       36.05        8.70     72.35 o 
 -11  12   5      426.60      456.75     85.30 o 
 -10  12   5      320.70      464.71     80.20 o 
  -9  12   5      236.29      247.46     42.57 o 
  -8  12   5       68.79       37.28     34.63 o 
  -7  12   5      507.49      580.28     48.12 o 
  -6  12   5      414.42      372.11     39.68 o 
  -5  12   5     2638.90     2500.66     83.88 o 
  -4  12   5      397.24      419.51     34.24 o 
  -3  12   5      679.61      618.48     35.06 o 
  -2  12   5        2.00       29.23     25.65 o 
  -1  12   5     1664.21     1494.67     59.10 o 
   0  12   5     1895.25     1702.69     63.75 o 
   1  12   5       40.36       34.54     24.73 o 
   2  12   5      509.20      471.98     41.07 o 
   3  12   5      421.56      413.98     36.77 o 
   4  12   5     1803.26     1678.80     66.21 o 
   5  12   5     4530.31     4251.63    121.69 o 
   6  12   5       53.93       61.03     28.35 o 
   7  12   5      210.80      214.31     36.26 o 
   8  12   5      254.07      221.24     37.99 o 
   9  12   5      413.96      395.13     47.15 o 
  10  12   5       69.02       57.13     46.28 o 
  11  12   5      802.79      705.25     63.81 o 
 -11  13   5      119.15      135.35     77.22 o 
 -10  13   5      681.90      805.77    101.49 o 
  -9  13   5       71.21      108.51     46.65 o 
  -8  13   5      381.95      342.31     43.60 o 
  -7  13   5      287.06      358.13     42.20 o 
  -6  13   5     1396.82     1446.24     65.65 o 
  -5  13   5       64.97       66.13     29.45 o 
  -4  13   5      377.30      356.58     33.83 o 
  -3  13   5      168.86      185.86     35.22 o 
  -2  13   5     1916.85     1857.21     68.59 o 
  -1  13   5     1530.44     1323.54     69.64 o 
   0  13   5     3213.62     3027.91     92.91 o 
   1  13   5       14.27       26.92     24.95 o 
   2  13   5      701.56      729.20     45.82 o 
   3  13   5     1304.20     1242.96     57.59 o 
   4  13   5       23.33        1.55     24.74 o 
   5  13   5      284.73      236.05     33.81 o 
   6  13   5        0.05       25.85     28.55 o 
   7  13   5      733.50      671.94     51.51 o 
   8  13   5      672.33      553.48     49.53 o 
   9  13   5      184.55      190.18     41.71 o 
  10  13   5      633.33      705.12     82.53 o 
 -10  14   5       65.76      147.95     71.22 o 
  -9  14   5       97.81       45.32     47.30 o 
  -8  14   5      334.75      325.13     52.38 o 
  -7  14   5       45.62       61.85     35.49 o 
  -6  14   5        9.54       -3.49     30.50 o 
  -5  14   5     1440.07     1476.47     89.63 o 
  -4  14   5       92.96       87.12     32.06 o 
  -3  14   5      106.81      134.95     35.49 o 
  -2  14   5      731.45      679.28     53.43 o 
  -1  14   5      520.73      475.54     46.66 o 
   0  14   5      761.73      702.87     46.05 o 
   1  14   5     2951.20     2692.04    101.60 o 
   2  14   5        1.25       34.47     26.33 o 
   3  14   5     1246.82     1288.47     60.24 o 
   4  14   5      219.59      214.66     33.80 o 
   5  14   5     1040.14     1045.22     57.95 o 
   6  14   5     2297.25     2377.30     87.56 o 
   7  14   5      687.74      692.74     54.42 o 
   8  14   5      499.57      428.22     51.65 o 
   9  14   5      296.23      304.75     48.27 o 
  -9  15   5      158.20      140.20     53.04 o 
  -8  15   5      120.08      106.34     48.39 o 
  -7  15   5     1210.42     1307.41     83.44 o 
  -6  15   5      215.96      189.59     45.37 o 
  -5  15   5       56.08       31.88     44.05 o 
  -4  15   5      336.55      404.17     83.44 o 
  -3  15   5      198.45      164.84     39.81 o 
  -2  15   5      258.34      238.66     40.24 o 
  -1  15   5       61.07       70.01     46.60 o 
   0  15   5      339.95      301.74     41.93 o 
   1  15   5      661.52      645.72     47.55 o 
   2  15   5      208.65      125.66     32.19 o 
   3  15   5      183.89      237.79     36.92 o 
   4  15   5       14.24      -28.45     28.45 o 
   5  15   5     2307.98     2487.41     90.35 o 
   6  15   5       57.92       28.33     34.34 o 
   7  15   5       96.21       98.15     37.74 o 
   8  15   5       74.77       47.34     76.89 o 
  -8  16   5      735.48      919.71     98.74 o 
  -7  16   5      344.61      287.92     71.96 o 
  -6  16   5        0.88       28.95     51.33 o 
  -5  16   5     2939.73     3337.64    211.68 o 
  -4  16   5      528.59      401.72     61.35 o 
  -3  16   5      137.12      191.91     43.49 o 
  -2  16   5      374.81      386.22     60.18 o 
  -1  16   5      677.36      579.68     60.14 o 
   0  16   5       12.03       19.67     33.89 o 
   1  16   5        9.87       31.23     34.28 o 
   2  16   5     1532.12     1489.37     90.67 o 
   3  16   5     3788.52     3726.65    122.95 o 
   4  16   5       82.64       50.08     33.31 o 
   5  16   5       61.19       88.65     37.20 o 
   6  16   5     2692.12     2720.78    158.16 o 
  -6  17   5      912.86      975.88    137.60 o 
  -5  17   5       39.53       75.79     54.57 o 
  -4  17   5      304.19      350.04     63.10 o 
  -3  17   5      650.46      710.15     65.40 o 
  -2  17   5      170.15      110.30     55.85 o 
  -1  17   5      346.00      271.98     49.74 o 
   0  17   5        0.50      -15.68     35.91 o 
   1  17   5     2659.14     2599.87    129.75 o 
   2  17   5        1.26        1.62     39.03 o 
   3  17   5       50.80       48.48     36.23 o 
   4  17   5      720.76      694.69     58.46 o 
  -2  18   5      385.09      382.34     73.68 o 
  -1  18   5      536.80      457.24     73.61 o 
   0  18   5       10.07      -13.48     52.02 o 
   1  18   5       30.40       44.70     57.06 o 
 -16   0   6     3093.31     3097.34    211.41 o 
 -15   0   6      178.01      115.13     79.16 o 
 -14   0   6      650.35      717.05     80.86 o 
 -13   0   6      375.51      366.47     60.04 o 
 -12   0   6     7440.80     6735.59    246.61 o 
 -11   0   6      205.61      191.68     47.17 o 
 -10   0   6      928.23      728.78     64.52 o 
  -9   0   6    12566.74    11474.20    371.12 o 
  -8   0   6     3972.09     3515.54    135.37 o 
  -7   0   6      703.64      543.48     48.43 o 
  -6   0   6     1403.40     1211.96     66.39 o 
  -5   0   6     1985.73     1209.64     76.96 o 
  -4   0   6    55628.21    58986.23   3478.91 o 
  -3   0   6    10716.31     9938.35    389.59 o 
  -2   0   6      128.74      119.62     16.42 o 
  -1   0   6      963.99      653.90     38.21 o 
   0   0   6     1056.94     1571.11    128.24 o 
   1   0   6     9534.90    11407.28    410.66 o 
   2   0   6      632.86      700.81     43.65 o 
   3   0   6     2950.55     2490.09     78.08 o 
   4   0   6    12257.95    14285.78    493.73 o 
   5   0   6    13626.56    15017.96    378.18 o 
   6   0   6      194.73      202.64     25.69 o 
   7   0   6        8.14       36.52     29.08 o 
   8   0   6     1357.73     1360.68     91.46 o 
   9   0   6     2477.57     2269.75    155.11 o 
  10   0   6      140.93       78.23     57.63 o 
  11   0   6     1063.72     1167.37    117.94 o 
  12   0   6     1662.06     1412.75    133.18 o 
  13   0   6      140.26      152.71     78.89 o 
  14   0   6       58.03      133.18     84.38 o 
 -16   1   6      206.24      203.20     63.82 o 
 -15   1   6     3328.07     3653.46    164.38 o 
 -14   1   6     1499.00     1431.31     71.83 o 
 -13   1   6      555.63      545.91     49.47 o 
 -12   1   6      559.32      548.97     46.67 o 
 -11   1   6      859.85      597.27     45.14 o 
 -10   1   6      881.93      759.03     50.28 o 
  -9   1   6     1145.64      989.08     58.13 o 
  -8   1   6      627.19      577.22     52.38 o 
  -7   1   6    20829.57    18011.81    391.83 o 
  -6   1   6      257.91      373.90     27.19 o 
  -5   1   6     1149.78     1140.04     34.06 o 
  -4   1   6     7588.92     6593.13    176.05 o 
  -3   1   6     4125.10     3779.54    146.71 o 
  -2   1   6     3082.22     3027.84    112.47 o 
  -1   1   6     3484.20     3419.53     79.64 o 
   0   1   6     3825.03     4303.50     82.10 o 
   1   1   6    10109.04    10627.18    189.14 o 
   2   1   6      554.63      661.66     32.03 o 
   3   1   6       48.88       13.46     11.02 o 
   4   1   6      995.55     1127.16     43.80 o 
   5   1   6    25772.40    28878.83    555.27 o 
   6   1   6     5605.48     5863.81    134.69 o 
   7   1   6      503.54      530.27     30.83 o 
   8   1   6     1122.12     1236.71     61.94 o 
   9   1   6     1407.66     1394.24    117.64 o 
  10   1   6     3382.22     3071.89    136.29 o 
  11   1   6       50.62       44.31     43.13 o 
  12   1   6       29.24        1.36     57.57 o 
  13   1   6     3136.64     2970.42    144.10 o 
  14   1   6     2097.76     1821.03    115.42 o 
 -16   2   6      602.53      590.25     66.62 o 
 -15   2   6      601.21      509.09     60.01 o 
 -14   2   6      499.54      479.78     55.52 o 
 -13   2   6     1856.96     1756.90     75.13 o 
 -12   2   6      717.29      737.28     52.51 o 
 -11   2   6      477.76      578.66     44.99 o 
 -10   2   6     2816.73     2508.18     81.33 o 
  -9   2   6     7503.62     6748.57    166.10 o 
  -8   2   6      177.31      126.45     24.57 o 
  -7   2   6       90.85       83.98     21.93 o 
  -6   2   6      739.36      707.99     32.11 o 
  -5   2   6      855.16      564.02     26.62 o 
  -4   2   6     6858.33     6818.88    172.78 o 
  -3   2   6     3441.42     3315.58    113.52 o 
  -2   2   6      589.88      923.11     50.17 o 
  -1   2   6     5218.83     4755.56     93.01 o 
   0   2   6        6.79        9.31      9.62 o 
   1   2   6     4600.81     5122.06    127.19 o 
   2   2   6      759.68      786.91     31.75 o 
   3   2   6     2164.50     2014.67     72.69 o 
   4   2   6    31785.00    38239.77    674.74 o 
   5   2   6      432.95      438.74     26.55 o 
   6   2   6     3011.25     3318.61     92.16 o 
   7   2   6     5411.87     5887.57    145.96 o 
   8   2   6       14.28       -3.96     22.48 o 
   9   2   6      173.97      196.12     36.88 o 
  10   2   6     3690.55     3654.74    126.09 o 
  11   2   6     3697.24     3479.68    151.69 o 
  12   2   6     1908.39     1869.63    107.81 o 
  13   2   6       41.99       -1.41     48.97 o 
  14   2   6        0.15        2.71     51.09 o 
 -16   3   6       25.43       52.19     66.44 o 
 -15   3   6     3358.77     3842.05    226.32 o 
 -14   3   6        2.84       34.85     40.97 o 
 -13   3   6     3126.22     3154.87    120.67 o 
 -12   3   6     3236.90     2958.21     97.27 o 
 -11   3   6      806.86      662.19     48.27 o 
 -10   3   6       83.00      139.48     37.60 o 
  -9   3   6        2.72       14.96     24.09 o 
  -8   3   6     6763.77     6526.27    159.60 o 
  -7   3   6     2195.67     2557.73     75.91 o 
  -6   3   6       46.19       57.52     16.50 o 
  -5   3   6        3.06       16.06     14.02 o 
  -4   3   6    18711.32    18005.74    342.66 o 
  -3   3   6     1422.05     1233.17     52.69 o 
  -2   3   6     1203.08     1245.15     32.05 o 
  -1   3   6    13835.06    15311.09    268.54 o 
   0   3   6    15492.14    16646.46    427.54 o 
   1   3   6     2017.15     1921.07     72.90 o 
   2   3   6       28.01       25.92     12.82 o 
   3   3   6     4010.17     4806.33    129.57 o 
   4   3   6        1.84       19.98     14.18 o 
   5   3   6    18726.25    20528.98    398.41 o 
   6   3   6     2242.23     2610.53     77.80 o 
   7   3   6      962.69     1036.15     48.88 o 
   8   3   6    10275.42    10649.68    372.52 o 
   9   3   6      621.87      587.47     42.68 o 
  10   3   6      351.71      324.73     43.66 o 
  11   3   6        3.38       -4.56     40.81 o 
  12   3   6     1034.75     1060.71     85.55 o 
  13   3   6     3107.21     2991.09    146.96 o 
  14   3   6      464.98      398.14     70.90 o 
 -15   4   6      113.37       92.98     50.42 o 
 -14   4   6      614.91      797.08     69.14 o 
 -13   4   6      770.30      909.80     68.83 o 
 -12   4   6        7.74       38.10     37.35 o 
 -11   4   6      933.27     1008.04     55.63 o 
 -10   4   6     1515.56     1402.92     60.75 o 
  -9   4   6     1723.63     1650.37     68.79 o 
  -8   4   6     1423.53     1238.86     56.46 o 
  -7   4   6       98.57      124.95     20.23 o 
  -6   4   6     4382.68     4558.73    102.41 o 
  -5   4   6    22989.64    23052.07    441.51 o 
  -4   4   6      340.90      390.55     21.14 o 
  -3   4   6     8591.83     9180.58    181.35 o 
  -2   4   6    14691.02    15399.64    271.28 o 
  -1   4   6    30062.40    34628.27    685.34 o 
   0   4   6     2667.83     2702.41     83.92 o 
   1   4   6    16306.56    20141.41    479.83 o 
   2   4   6        8.59       32.46     13.15 o 
   3   4   6     2532.48     2562.69     62.57 o 
   4   4   6    24198.92    27630.74    529.71 o 
   5   4   6      122.00      193.26     24.54 o 
   6   4   6       48.85       65.94     22.46 o 
   7   4   6     3679.68     3665.63    170.46 o 
   8   4   6     2197.47     2278.87     80.75 o 
   9   4   6      365.44      340.72     36.02 o 
  10   4   6      414.78      410.35     40.86 o 
  11   4   6      890.38      914.74     64.55 o 
  12   4   6      244.58      258.41     47.16 o 
  13   4   6      713.61      752.73    132.65 o 
  14   4   6      161.57      129.44     89.73 o 
 -15   5   6     1316.31     1549.09    111.90 o 
 -14   5   6       60.37       75.98     47.60 o 
 -13   5   6       20.18       29.33     42.60 o 
 -12   5   6      686.61      641.43     75.80 o 
 -11   5   6      687.09      695.53     78.15 o 
 -10   5   6        3.00        3.34     27.49 o 
  -9   5   6        0.37        0.15     25.37 o 
  -8   5   6      266.07      276.24     31.84 o 
  -7   5   6     6583.65     5492.05    191.73 o 
  -6   5   6        5.96       20.23     21.10 o 
  -5   5   6     3508.87     3405.65     81.29 o 
  -4   5   6     8416.95     7849.93    146.29 o 
  -3   5   6     2924.78     2407.03     84.47 o 
  -2   5   6      391.24      429.32     26.21 o 
  -1   5   6     2672.70     2848.43     90.28 o 
   0   5   6       58.39       23.31     11.93 o 
   1   5   6       15.07       62.72     14.66 o 
   2   5   6     4903.67     5359.85    114.28 o 
   3   5   6    10387.96    11775.27    264.15 o 
   4   5   6       55.58       81.11     20.86 o 
   5   5   6       86.26       84.14     22.33 o 
   6   5   6      392.49      417.14     34.42 o 
   7   5   6       93.27       95.73     25.76 o 
   8   5   6     1900.39     1968.08     71.88 o 
   9   5   6     3879.59     3657.60    109.19 o 
  10   5   6      855.52      850.78     53.12 o 
  11   5   6       35.78       24.63     32.14 o 
  12   5   6      447.54      497.20     56.07 o 
  13   5   6     1449.18     1518.35    112.59 o 
  14   5   6      168.20      154.58     96.55 o 
 -15   6   6       30.95       17.99     53.08 o 
 -14   6   6       62.76       18.43     49.69 o 
 -13   6   6        5.35       51.57     44.90 o 
 -12   6   6       22.22       24.13     41.19 o 
 -11   6   6        4.07       47.39     38.20 o 
 -10   6   6      580.25      603.34     57.08 o 
  -9   6   6      320.02      358.11     37.02 o 
  -8   6   6      249.56      252.48     33.44 o 
  -7   6   6      254.39      187.12     24.64 o 
  -6   6   6     1895.99     1963.10     57.89 o 
  -5   6   6     2232.52     2076.23     58.64 o 
  -4   6   6      149.64      129.46     17.83 o 
  -3   6   6     5924.42     6186.90    136.78 o 
  -2   6   6     8955.62     9593.22    281.29 o 
  -1   6   6      388.03      584.49     25.82 o 
   0   6   6    10846.13    11480.54    365.75 o 
   1   6   6      609.29      615.84     24.23 o 
   2   6   6       21.71      -16.54     16.54 o 
   3   6   6      235.50      153.50     22.97 o 
   4   6   6        7.06       27.61     19.09 o 
   5   6   6       10.71       16.96     27.17 o 
   6   6   6       54.52       60.72     24.55 o 
   7   6   6      802.44      822.99     47.18 o 
   8   6   6        4.09      -24.24     24.24 o 
   9   6   6        2.53       -7.15     28.24 o 
  10   6   6      419.09      405.81     42.45 o 
  11   6   6       78.59      113.72     36.21 o 
  12   6   6      369.64      345.76     53.26 o 
  13   6   6     3566.25     3593.66    170.68 o 
  14   6   6       71.98       31.69     89.19 o 
 -14   7   6       15.02      -45.54     50.40 o 
 -13   7   6       53.92       61.75     48.49 o 
 -12   7   6       23.45       29.99     43.97 o 
 -11   7   6      392.82      354.23     57.62 o 
 -10   7   6      236.89      273.77     46.40 o 
  -9   7   6      124.90      145.24     41.55 o 
  -8   7   6       28.95       37.98     27.95 o 
  -7   7   6     3748.92     3811.33     94.53 o 
  -6   7   6        5.76       -3.95     19.44 o 
  -5   7   6      355.56      348.22     28.28 o 
  -4   7   6     1503.88     1468.77     57.54 o 
  -3   7   6     4357.53     4765.69     97.10 o 
  -2   7   6     5192.70     5728.46    112.50 o 
  -1   7   6      796.56      886.66     33.67 o 
   0   7   6      675.63      749.12     28.39 o 
   1   7   6     1323.09     1490.12     45.72 o 
   2   7   6      987.89      890.85     41.24 o 
   3   7   6     1599.80     1599.90     56.54 o 
   4   7   6     7202.32     7443.86    212.11 o 
   5   7   6     4636.06     4434.74    118.17 o 
   6   7   6        5.62        0.00     22.20 o 
   7   7   6     3551.59     3599.49    105.61 o 
   8   7   6      479.67      511.20     41.60 o 
   9   7   6     1533.49     1572.89     69.54 o 
  10   7   6       21.18       24.79     31.89 o 
  11   7   6      286.70      288.08     42.50 o 
  12   7   6      216.72      253.77     45.14 o 
  13   7   6     1345.73     1392.65     90.57 o 
 -14   8   6       42.45      -26.42     54.85 o 
 -13   8   6      146.91      128.17     53.38 o 
 -12   8   6      272.78      348.05     57.08 o 
 -11   8   6      135.74      192.62     48.15 o 
 -10   8   6      205.50      194.21     65.32 o 
  -9   8   6      331.93      388.92     48.95 o 
  -8   8   6      365.52      418.75     39.64 o 
  -7   8   6       62.91       38.86     23.22 o 
  -6   8   6     1143.17     1142.77     46.24 o 
  -5   8   6       41.44       76.36     21.73 o 
  -4   8   6     2545.81     2500.90     69.26 o 
  -3   8   6      948.05      971.27     35.65 o 
  -2   8   6     3955.73     4652.70     98.61 o 
  -1   8   6     1797.19     1759.76     65.10 o 
   0   8   6     1319.17     1387.64     45.14 o 
   1   8   6     3693.15     3584.44     96.94 o 
   2   8   6       50.12       99.39     22.77 o 
   3   8   6     2034.68     2094.93     86.08 o 
   4   8   6      611.15      618.37     39.30 o 
   5   8   6     2325.41     2288.97     75.64 o 
   6   8   6      500.27      500.71     39.62 o 
   7   8   6        4.50      -24.77     24.77 o 
   8   8   6      715.36      749.97     49.68 o 
   9   8   6      354.56      407.98     43.13 o 
  10   8   6      888.72     1053.58     61.90 o 
  11   8   6     1073.86     1144.44     66.21 o 
  12   8   6     1088.05     1155.08     72.59 o 
  13   8   6      113.91      137.74     47.54 o 
 -13   9   6       32.02       31.19     54.46 o 
 -12   9   6      270.35      288.64     56.83 o 
 -11   9   6     1420.86     1628.88     91.41 o 
 -10   9   6      587.95      784.66     66.26 o 
  -9   9   6     1017.50     1036.13     69.78 o 
  -8   9   6      310.23      355.74     38.59 o 
  -7   9   6       90.27       86.53     28.86 o 
  -6   9   6     1223.89     1323.64     51.07 o 
  -5   9   6      261.80      277.61     27.90 o 
  -4   9   6     4005.62     3888.67     85.82 o 
  -3   9   6       70.75       95.32     19.95 o 
  -2   9   6      172.25      160.96     20.46 o 
  -1   9   6     1589.54     1607.73     45.29 o 
   0   9   6     1511.70     1398.59     53.02 o 
   1   9   6      370.25      386.35     31.09 o 
   2   9   6      353.62      339.65     30.84 o 
   3   9   6        4.21      -18.76     20.78 o 
   4   9   6      111.88       97.86     26.33 o 
   5   9   6      212.00      205.22     29.59 o 
   6   9   6     4371.16     4298.98    120.87 o 
   7   9   6      654.63      606.70     45.59 o 
   8   9   6     2289.99     2349.19    114.57 o 
   9   9   6      165.18      100.19     36.81 o 
  10   9   6      308.79      327.60     44.48 o 
  11   9   6     1340.43     1517.65     77.11 o 
  12   9   6        9.96        4.26     40.68 o 
 -13  10   6       47.23       32.42     70.75 o 
 -12  10   6     1432.66     1635.59     98.64 o 
 -11  10   6      762.48      846.63     81.93 o 
 -10  10   6     5109.45     5580.85    183.17 o 
  -9  10   6      213.58      213.75     47.86 o 
  -8  10   6     2220.97     2317.29     84.23 o 
  -7  10   6     8252.97     8226.93    270.96 o 
  -6  10   6      237.28      233.34     33.37 o 
  -5  10   6      728.14      781.92     55.69 o 
  -4  10   6     1515.12     1554.87     49.08 o 
  -3  10   6       36.58       49.03     19.96 o 
  -2  10   6     4435.29     4054.33    111.20 o 
  -1  10   6      350.82      391.92     33.54 o 
   0  10   6    13465.20    12909.61    292.33 o 
   1  10   6    12713.78    12637.79    300.68 o 
   2  10   6     2027.06     1896.29     86.64 o 
   3  10   6        4.90      -21.51     21.51 o 
   4  10   6      765.25      816.91     46.43 o 
   5  10   6      519.60      488.72     40.24 o 
   6  10   6      424.25      429.02     44.93 o 
   7  10   6      648.13      623.40     46.30 o 
   8  10   6     1471.38     1598.28     69.69 o 
   9  10   6     3144.34     3257.07    108.27 o 
  10  10   6     1644.49     1760.71     82.09 o 
  11  10   6        3.45      -30.82     39.90 o 
  12  10   6        2.41       17.98     43.97 o 
 -12  11   6     2451.87     3132.77    224.05 o 
 -11  11   6     1256.74     1427.50    111.97 o 
 -10  11   6      103.27      124.66     50.22 o 
  -9  11   6      342.55      412.84     56.04 o 
  -8  11   6       30.55       45.89     32.79 o 
  -7  11   6        6.58      -28.34     28.34 o 
  -6  11   6      447.35      507.92     43.70 o 
  -5  11   6      189.99      209.42     32.58 o 
  -4  11   6     7561.65     7316.14    152.92 o 
  -3  11   6     1257.31     1210.04     61.46 o 
  -2  11   6     2336.65     2297.02     74.22 o 
  -1  11   6     1076.37     1020.35     47.97 o 
   0  11   6      174.19      163.46     27.10 o 
   1  11   6      812.64      784.28     44.31 o 
   2  11   6     2070.08     1892.17     68.12 o 
   3  11   6      245.69      244.14     30.90 o 
   4  11   6     1838.38     1732.20     67.05 o 
   5  11   6     1956.58     1923.20     73.23 o 
   6  11   6      983.57      872.26     51.07 o 
   7  11   6      371.49      403.26     40.71 o 
   8  11   6      185.06      158.11     34.96 o 
   9  11   6     3818.15     3791.15    207.48 o 
  10  11   6      708.68      794.30     63.70 o 
  11  11   6     2631.42     2950.79    171.53 o 
 -12  12   6     1093.25     1533.36    190.95 o 
 -11  12   6      104.61       81.65     71.87 o 
 -10  12   6       42.14       30.54     54.92 o 
  -9  12   6      420.40      476.91     59.17 o 
  -8  12   6     3479.53     3804.01    137.61 o 
  -7  12   6      166.07      128.42     34.61 o 
  -6  12   6       56.50       49.59     30.59 o 
  -5  12   6      175.40      214.88     34.58 o 
  -4  12   6     7103.42     7124.19    226.86 o 
  -3  12   6       64.22       57.52     26.45 o 
  -2  12   6      324.11      328.40     33.16 o 
  -1  12   6      150.59      138.62     27.57 o 
   0  12   6    11157.71    10530.15    321.40 o 
   1  12   6     6658.84     6333.21    196.33 o 
   2  12   6      425.55      469.26     39.11 o 
   3  12   6      615.82      645.06     44.38 o 
   4  12   6      301.00      245.87     33.60 o 
   5  12   6     1643.98     1552.61     65.50 o 
   6  12   6      328.55      286.03     36.56 o 
   7  12   6      705.48      692.76     51.09 o 
   8  12   6     3250.07     3102.42    119.63 o 
   9  12   6     1855.16     1767.40     80.80 o 
  10  12   6        4.14       26.19     42.41 o 
 -11  13   6     1573.87     1708.27    189.08 o 
 -10  13   6     2054.05     2587.64    297.39 o 
  -9  13   6        8.72        3.14     47.27 o 
  -8  13   6      820.09      983.73     87.24 o 
  -7  13   6      507.70      523.38     48.85 o 
  -6  13   6      628.87      733.38     53.72 o 
  -5  13   6     1036.78     1068.58    118.70 o 
  -4  13   6      217.10      145.31     54.76 o 
  -3  13   6     7302.41     7097.37    352.26 o 
  -2  13   6      291.82      317.08     34.01 o 
  -1  13   6      278.17      286.55     33.62 o 
   0  13   6       79.62      116.91     28.51 o 
   1  13   6     3118.13     2701.91     88.65 o 
   2  13   6     2336.56     2289.70     84.04 o 
   3  13   6       44.21       64.35     27.54 o 
   4  13   6     4378.63     4044.83    118.27 o 
   5  13   6      576.23      561.29     46.09 o 
   6  13   6      581.68      500.15     45.56 o 
   7  13   6      485.84      438.71     44.77 o 
   8  13   6      942.86      906.31     61.07 o 
   9  13   6     2250.01     2204.80     91.43 o 
  10  13   6     1430.40     1675.24    173.57 o 
 -10  14   6        6.97        3.93     66.94 o 
  -9  14   6        2.41        4.24     63.70 o 
  -8  14   6      911.45     1055.59     66.35 o 
  -7  14   6      941.72     1026.38     62.67 o 
  -6  14   6       88.20       74.53     33.53 o 
  -5  14   6       12.81        2.43     38.02 o 
  -4  14   6      161.90      181.58     45.24 o 
  -3  14   6      162.72      165.88     37.56 o 
  -2  14   6      762.71      673.28     57.43 o 
  -1  14   6      125.06      150.67     30.77 o 
   0  14   6       56.34       71.51     28.51 o 
   1  14   6      409.08      389.01     37.47 o 
   2  14   6      134.28      139.95     31.19 o 
   3  14   6      168.28      136.64     31.66 o 
   4  14   6       31.19       32.97     29.57 o 
   5  14   6      173.73      185.00     35.59 o 
   6  14   6       95.02       97.13     34.75 o 
   7  14   6      175.18      160.77     38.39 o 
   8  14   6      246.08      301.65     45.20 o 
   9  14   6       17.21       93.20     86.38 o 
  -9  15   6      674.15      737.06    213.62 o 
  -8  15   6       26.12      -18.27     44.80 o 
  -7  15   6       11.48       22.23     36.89 o 
  -6  15   6     1617.00     1729.62    122.82 o 
  -5  15   6       69.78       93.15     45.33 o 
  -4  15   6       18.89       68.93     42.23 o 
  -3  15   6        2.36      -30.41     32.14 o 
  -2  15   6      695.12      688.24     56.91 o 
  -1  15   6     1226.22     1144.53     71.39 o 
   0  15   6      112.76      104.68     31.66 o 
   1  15   6      154.57      109.28     32.04 o 
   2  15   6     2097.14     1847.42     95.48 o 
   3  15   6      335.25      329.13     39.95 o 
   4  15   6       40.76       11.95     30.95 o 
   5  15   6        4.36       19.40     32.32 o 
   6  15   6       36.54       27.09     34.10 o 
   7  15   6      244.91      245.95     43.94 o 
  -7  16   6     1489.01     1704.25    157.39 o 
  -6  16   6      291.10      339.55     63.33 o 
  -5  16   6        6.73       27.23     51.35 o 
  -4  16   6      681.19      783.85     78.28 o 
  -3  16   6       81.31       46.29     45.13 o 
  -2  16   6      115.58       78.15     39.54 o 
  -1  16   6      523.77      509.43     54.22 o 
   0  16   6      491.82      495.34     51.47 o 
   1  16   6      543.03      490.20     44.97 o 
   2  16   6        0.58      -18.31     31.01 o 
   3  16   6       43.75       50.06     33.96 o 
   4  16   6      264.04      227.00     39.63 o 
   5  16   6       55.60       22.85     36.10 o 
   6  16   6       38.38       77.96     84.64 o 
  -5  17   6        7.38       24.00     56.70 o 
  -4  17   6      171.15      113.02     55.68 o 
  -3  17   6        2.09      -13.45     48.69 o 
  -2  17   6      747.80      729.43     67.19 o 
  -1  17   6      176.19      209.45     46.87 o 
   0  17   6     1398.15     1354.00    139.54 o 
   1  17   6      433.48      439.78     53.69 o 
   2  17   6      471.86      425.50     47.09 o 
   3  17   6       75.91      106.86     47.14 o 
   4  17   6      186.93      181.46     91.60 o 
 -16   1   7       22.45      -10.49     46.11 o 
 -15   1   7      771.28      849.22     73.74 o 
 -14   1   7       23.50       48.31     40.47 o 
 -13   1   7       17.93      -31.02     31.02 o 
 -12   1   7       83.95       93.07     33.78 o 
 -11   1   7     2364.27     2076.16     76.37 o 
 -10   1   7      414.46      360.25     35.36 o 
  -9   1   7     2726.38     2419.06     77.62 o 
  -8   1   7     5259.06     4717.51    122.02 o 
  -7   1   7      978.46      952.32     42.64 o 
  -6   1   7       68.34       75.65     19.55 o 
  -5   1   7    10059.21     9540.12    214.06 o 
  -4   1   7     1932.07     1781.64     84.11 o 
  -3   1   7       39.00       40.78     10.76 o 
  -2   1   7     2353.63     1942.36     82.86 o 
  -1   1   7     4774.46     4948.02    152.93 o 
   0   1   7      751.26      784.74     25.80 o 
   1   1   7     2470.11     2517.48     53.91 o 
   2   1   7     3614.76     4120.66     92.77 o 
   3   1   7      335.78      365.63     20.33 o 
   4   1   7     2548.07     2851.92     61.63 o 
   5   1   7     1277.00     1544.72     46.36 o 
   6   1   7        2.70        4.68     16.86 o 
   7   1   7       12.51      -23.44     24.89 o 
   8   1   7     3997.49     3983.02    198.83 o 
   9   1   7        2.25       -7.39     37.78 o 
  10   1   7     1099.53      983.63     77.24 o 
  11   1   7     2044.32     1793.49    105.69 o 
  12   1   7       79.84       87.21     47.79 o 
  13   1   7      383.98      380.15     66.23 o 
  14   1   7      516.34      447.14     73.51 o 
 -16   2   7      122.94       42.16     63.92 o 
 -15   2   7      209.44      164.32     49.27 o 
 -14   2   7      468.77      357.43     52.70 o 
 -13   2   7      166.67      116.42     35.96 o 
 -12   2   7      994.69      956.48     56.89 o 
 -11   2   7      747.20      690.31     48.32 o 
 -10   2   7      912.19      786.79     47.67 o 
  -9   2   7      217.07      191.92     30.03 o 
  -8   2   7     2854.94     2473.59     76.72 o 
  -7   2   7     7444.60     6749.31    161.64 o 
  -6   2   7     3943.73     3271.04     87.99 o 
  -5   2   7     6034.70     6003.89    125.73 o 
  -4   2   7      110.20       81.60     11.76 o 
  -3   2   7       21.12        1.42      9.88 o 
  -2   2   7        8.64        2.48     10.21 o 
  -1   2   7      227.44      212.08     15.17 o 
   0   2   7     6487.74     6824.47    145.82 o 
   1   2   7      527.12      481.63     20.35 o 
   2   2   7      879.44     1213.24     33.03 o 
   3   2   7      230.08      298.12     21.39 o 
   4   2   7      480.55      548.41     33.98 o 
   5   2   7     7265.69     8320.76    172.76 o 
   6   2   7       14.33       -4.68     19.49 o 
   7   2   7     5344.89     5863.85    167.74 o 
   8   2   7      793.64      849.87     56.22 o 
   9   2   7      345.20      362.09     52.20 o 
  10   2   7     2063.89     1890.92    106.47 o 
  11   2   7       16.99       46.58     44.35 o 
  12   2   7      371.20      353.72     82.57 o 
  13   2   7     2678.95     2566.72    156.05 o 
  14   2   7       10.23       23.18     54.54 o 
 -15   3   7      131.97       82.74     49.24 o 
 -14   3   7        3.99        2.05     41.65 o 
 -13   3   7       32.60      -13.85     37.47 o 
 -12   3   7     2674.02     2608.63     91.16 o 
 -11   3   7     1072.22      986.57     55.62 o 
 -10   3   7     1060.03     1033.21     82.41 o 
  -9   3   7      571.46      545.36     40.82 o 
  -8   3   7      775.86      690.80     41.50 o 
  -7   3   7        1.78        3.13     20.16 o 
  -6   3   7     2283.16     2198.99     58.29 o 
  -5   3   7    13322.92    13154.30    259.00 o 
  -4   3   7     4586.41     4462.24     87.53 o 
  -3   3   7     4864.39     4835.45     93.18 o 
  -2   3   7       16.93        1.05     10.80 o 
  -1   3   7    10069.60    11060.18    260.45 o 
   0   3   7      795.66      863.63     26.48 o 
   1   3   7     5321.02     6470.92    134.46 o 
   2   3   7      693.51      630.27     27.72 o 
   3   3   7    12813.43    14891.59    292.63 o 
   4   3   7      135.50       85.81     17.94 o 
   5   3   7     4807.10     5758.62    142.98 o 
   6   3   7     4614.28     5036.92    130.02 o 
   7   3   7       17.62       17.21     23.48 o 
   8   3   7      106.36       98.84     27.59 o 
   9   3   7      992.83     1032.78     63.35 o 
  10   3   7     4461.38     4428.50    148.36 o 
  11   3   7      783.04      854.96     79.05 o 
  12   3   7      879.32      842.93     81.92 o 
  13   3   7      168.37      179.25     59.66 o 
  14   3   7      109.39       73.44     63.02 o 
 -15   4   7       30.35       -9.57     47.80 o 
 -14   4   7      155.03      127.11     46.05 o 
 -13   4   7      539.48      522.22     58.01 o 
 -12   4   7     3623.46     3571.15    114.83 o 
 -11   4   7     1513.82     1337.20     63.43 o 
 -10   4   7      329.52      323.11     36.90 o 
  -9   4   7     5455.61     5134.03    135.75 o 
  -8   4   7     1726.28     1660.76     62.63 o 
  -7   4   7     1250.64     1253.77     52.67 o 
  -6   4   7     4814.91     4940.48    110.49 o 
  -5   4   7        3.78        9.19     16.30 o 
  -4   4   7      270.35      316.60     20.80 o 
  -3   4   7     1255.40     1049.41     33.01 o 
  -2   4   7      186.95      196.71     15.88 o 
  -1   4   7     1125.76     1164.03     40.64 o 
   0   4   7      692.54      876.83     34.45 o 
   1   4   7      447.29      353.89     22.94 o 
   2   4   7     2329.80     2405.18     60.48 o 
   3   4   7     6446.35     7449.89    166.12 o 
   4   4   7      176.40      208.99     25.15 o 
   5   4   7     3542.82     3618.43     99.15 o 
   6   4   7       47.84       42.07     23.44 o 
   7   4   7      635.11      793.25     44.98 o 
   8   4   7      107.04       68.41     28.21 o 
   9   4   7     4972.30     5106.71    138.23 o 
  10   4   7     1007.59      944.73     65.54 o 
  11   4   7      229.74      219.62     46.17 o 
  12   4   7     1199.04     1269.48     97.57 o 
  13   4   7      274.77      317.16     67.85 o 
  14   4   7     1036.21      865.52     95.12 o 
 -15   5   7       16.46      -16.24     48.72 o 
 -14   5   7      765.44      917.01     87.82 o 
 -13   5   7        4.11      -26.92     39.09 o 
 -12   5   7     1569.15     1701.80     87.54 o 
 -11   5   7       35.71       25.28     30.70 o 
 -10   5   7     2575.32     2797.78     92.60 o 
  -9   5   7      259.04      218.82     32.53 o 
  -8   5   7       11.73       15.57     26.04 o 
  -7   5   7     3021.16     2786.81    103.79 o 
  -6   5   7     5258.85     4856.89    112.41 o 
  -5   5   7     1058.46     1098.54     40.64 o 
  -4   5   7      566.28      584.21     26.58 o 
  -3   5   7      899.53      983.11     32.29 o 
  -2   5   7      167.45      105.87     15.54 o 
  -1   5   7    11632.45    13129.45    343.02 o 
   0   5   7       31.21       20.53     12.26 o 
   1   5   7        1.95       10.33     13.97 o 
   2   5   7        4.56        7.44     14.09 o 
   3   5   7     1237.85     1335.86     50.37 o 
   4   5   7     4069.67     4336.61    113.50 o 
   5   5   7     1103.19     1271.94     59.27 o 
   6   5   7     2648.36     2727.34     84.51 o 
   7   5   7      381.98      447.70     37.85 o 
   8   5   7       50.86       38.68     26.90 o 
   9   5   7      806.73      809.15     52.27 o 
  10   5   7      101.07      128.91     33.74 o 
  11   5   7     1679.19     1758.28     88.53 o 
  12   5   7      725.26      727.89     67.32 o 
  13   5   7     1384.05     1330.63    106.91 o 
  14   5   7       54.22       43.79     63.81 o 
 -15   6   7      640.01      630.08     93.53 o 
 -14   6   7       75.28      107.36     54.18 o 
 -13   6   7      421.43      438.19     59.61 o 
 -12   6   7      323.60      383.48     54.25 o 
 -11   6   7     3480.04     3856.64    138.77 o 
 -10   6   7      869.68      836.03     52.72 o 
  -9   6   7      654.07      701.68     48.22 o 
  -8   6   7     3572.83     3589.67    105.57 o 
  -7   6   7      685.48      683.53     44.70 o 
  -6   6   7     4865.01     5152.23    117.17 o 
  -5   6   7      889.12      868.91     38.29 o 
  -4   6   7    16540.93    16693.92    358.60 o 
  -3   6   7    11600.37    12111.62    316.02 o 
  -2   6   7       15.42       23.21     14.74 o 
  -1   6   7      277.67      262.77     19.70 o 
   0   6   7     9911.61    10834.52    400.43 o 
   1   6   7     7530.46     8743.08    179.35 o 
   2   6   7     1401.80     1185.88     46.79 o 
   3   6   7        8.20       -8.35     18.24 o 
   4   6   7    13599.95    13827.61    311.80 o 
   5   6   7     3038.86     3327.00     96.26 o 
   6   6   7     1131.57     1174.69     52.89 o 
   7   6   7        8.68       13.92     25.07 o 
   8   6   7       55.73       25.25     27.21 o 
   9   6   7    12048.75    11969.65    340.52 o 
  10   6   7       92.68      119.21     35.50 o 
  11   6   7      971.24      900.95     70.51 o 
  12   6   7       52.10       39.35     44.37 o 
  13   6   7      877.50      881.06     77.97 o 
 -14   7   7        3.97      -27.17     51.85 o 
 -13   7   7      273.93      328.07     59.19 o 
 -12   7   7      499.99      547.91     60.99 o 
 -11   7   7       41.14       54.52     40.88 o 
 -10   7   7     1807.03     1958.09     91.17 o 
  -9   7   7     6498.55     6455.70    207.70 o 
  -8   7   7     1541.47     1477.31     64.09 o 
  -7   7   7      325.98      325.04     30.97 o 
  -6   7   7     1027.24      912.65     41.74 o 
  -5   7   7     1946.59     1774.70     59.97 o 
  -4   7   7      646.52      668.16     34.92 o 
  -3   7   7        1.00       -2.69     15.96 o 
  -2   7   7    19232.57    20535.42    574.55 o 
  -1   7   7      434.32      382.55     24.06 o 
   0   7   7      895.59      960.60     37.75 o 
   1   7   7     2027.14     2046.17     67.01 o 
   2   7   7    11335.81    11272.60    400.41 o 
   3   7   7     1599.72     1338.86     52.68 o 
   4   7   7     5424.10     5587.13    142.27 o 
   5   7   7      857.02      842.99     45.48 o 
   6   7   7       75.90       70.91     26.05 o 
   7   7   7      683.98      701.89     46.10 o 
   8   7   7     2420.63     2398.36    134.99 o 
   9   7   7     1235.58     1240.08     63.48 o 
  10   7   7     1401.06     1415.78     68.91 o 
  11   7   7     1535.18     1748.76     79.29 o 
  12   7   7     1884.93     1775.19     98.13 o 
  13   7   7        3.57        3.59     52.14 o 
 -14   8   7        2.43       84.93     58.69 o 
 -13   8   7      149.59      177.54     56.96 o 
 -12   8   7      773.73      910.77     76.31 o 
 -11   8   7        5.80        9.40     41.55 o 
 -10   8   7       94.75       88.32     42.57 o 
  -9   8   7       29.14       47.32     38.60 o 
  -8   8   7     6477.21     6539.09    195.12 o 
  -7   8   7      980.44      911.43     70.68 o 
  -6   8   7      867.99      728.10     40.18 o 
  -5   8   7     1486.42     1423.89     51.43 o 
  -4   8   7      948.36      935.38     41.75 o 
  -3   8   7      106.17       99.56     19.66 o 
  -2   8   7      194.85      183.65     20.71 o 
  -1   8   7     2267.04     2559.86     81.32 o 
   0   8   7     5663.09     5531.42    216.26 o 
   1   8   7     4332.90     4250.54    134.74 o 
   2   8   7      256.84      232.58     27.16 o 
   3   8   7     2490.24     2419.46     77.69 o 
   4   8   7     3478.16     3505.83    100.10 o 
   5   8   7     1562.96     1559.26     62.17 o 
   6   8   7       85.04       68.90     26.84 o 
   7   8   7       57.81       78.91     29.29 o 
   8   8   7     2687.01     2606.18     90.03 o 
   9   8   7     1227.43     1230.70     64.16 o 
  10   8   7      407.19      405.61     46.83 o 
  11   8   7      191.04      165.96     42.21 o 
  12   8   7     1609.47     1656.68    112.07 o 
 -14   9   7      567.27      876.80    149.36 o 
 -13   9   7      736.34      970.90    104.28 o 
 -12   9   7        7.19      -11.07     47.02 o 
 -11   9   7       67.45       56.43     46.42 o 
 -10   9   7     2242.82     2672.78    284.82 o 
  -9   9   7     1794.26     1910.86    104.01 o 
  -8   9   7      139.39      166.84     43.15 o 
  -7   9   7     1232.33     1222.72     58.30 o 
  -6   9   7      242.08      256.13     29.33 o 
  -5   9   7     3160.60     3068.40     84.17 o 
  -4   9   7     1150.05     1148.02     66.66 o 
  -3   9   7     4740.65     4921.82    110.36 o 
  -2   9   7     3018.59     3039.08     70.81 o 
  -1   9   7     3140.91     3098.79     88.49 o 
   0   9   7        3.62      -17.92     19.93 o 
   1   9   7        9.39      -13.24     20.07 o 
   2   9   7     2627.67     2492.40     78.21 o 
   3   9   7    22993.23    23124.49    687.38 o 
   4   9   7      428.17      473.60     38.64 o 
   5   9   7      607.98      630.56     44.17 o 
   6   9   7        4.39       18.17     26.36 o 
   7   9   7     4173.77     4249.27    123.48 o 
   8   9   7      624.22      623.33     48.65 o 
   9   9   7      776.46      759.48     64.23 o 
  10   9   7     3554.73     3574.90    136.82 o 
  11   9   7     1623.20     1739.56     95.64 o 
  12   9   7       69.66      106.69     45.17 o 
 -13  10   7       99.00       84.78     58.72 o 
 -12  10   7     1605.89     1956.43    113.81 o 
 -11  10   7       85.65       94.79     49.73 o 
 -10  10   7       97.14      102.69     46.85 o 
  -9  10   7      481.43      477.58     56.73 o 
  -8  10   7     3885.46     4249.62    145.97 o 
  -7  10   7     4371.45     4493.71    153.00 o 
  -6  10   7     1122.48     1176.78     59.64 o 
  -5  10   7      215.42      234.52     29.45 o 
  -4  10   7     1340.33     1334.09     50.81 o 
  -3  10   7     8207.13     8234.80    160.17 o 
  -2  10   7      100.07       77.41     22.48 o 
  -1  10   7     4237.21     4418.33    117.51 o 
   0  10   7     1815.96     1810.25     64.58 o 
   1  10   7    11472.41    11361.13    500.20 o 
   2  10   7      568.51      554.41     39.51 o 
   3  10   7      104.38       88.25     26.09 o 
   4  10   7      408.65      430.78     39.14 o 
   5  10   7     4990.89     4893.45    134.42 o 
   6  10   7      229.80      226.47     34.40 o 
   7  10   7       92.47      126.26     31.84 o 
   8  10   7       53.77       42.19     31.20 o 
   9  10   7      380.99      431.45     55.37 o 
  10  10   7      710.72      618.61     57.38 o 
  11  10   7      194.80      145.11     46.86 o 
 -12  11   7      174.77      214.58     62.95 o 
 -11  11   7      540.71      528.88     67.80 o 
 -10  11   7     1218.40     1296.77     86.57 o 
  -9  11   7     2329.84     2556.94    132.08 o 
  -8  11   7      691.38      727.22     66.50 o 
  -7  11   7       16.74       40.27     37.28 o 
  -6  11   7     2163.23     2130.37    147.79 o 
  -5  11   7     1296.16     1501.39     57.13 o 
  -4  11   7        1.84       15.37     23.04 o 
  -3  11   7        3.31        8.32     25.23 o 
  -2  11   7     2740.21     2715.54     84.12 o 
  -1  11   7     2018.78     1982.56     68.99 o 
   0  11   7        0.37        6.48     22.81 o 
   1  11   7       15.78       -3.11     22.98 o 
   2  11   7     1401.34     1208.15     61.38 o 
   3  11   7     2003.93     1911.63     70.30 o 
   4  11   7     4485.43     4197.26    185.61 o 
   5  11   7       11.36       11.80     25.15 o 
   6  11   7      606.58      654.08     47.49 o 
   7  11   7      601.39      581.35     47.64 o 
   8  11   7      177.37      165.19     38.23 o 
   9  11   7       44.46       37.38     36.22 o 
  10  11   7      161.52      153.37     45.77 o 
  11  11   7     2424.25     2998.19    237.29 o 
 -11  12   7      312.48      370.02     65.21 o 
 -10  12   7      161.13      147.59     55.74 o 
  -9  12   7      472.94      511.26     62.05 o 
  -8  12   7      114.10       87.41     45.49 o 
  -7  12   7      152.18      187.29     41.84 o 
  -6  12   7      291.09      269.10     38.15 o 
  -5  12   7     1376.90     1466.58    100.61 o 
  -4  12   7       74.74       89.12     29.17 o 
  -3  12   7      335.42      294.56     33.15 o 
  -2  12   7      708.19      687.56     44.11 o 
  -1  12   7      413.76      429.75     36.68 o 
   0  12   7       62.99       51.54     25.64 o 
   1  12   7      676.49      667.67     63.94 o 
   2  12   7     1263.02     1087.65     53.38 o 
   3  12   7       19.17        7.62     25.07 o 
   4  12   7       17.87      -25.25     25.25 o 
   5  12   7       14.45       40.49     27.84 o 
   6  12   7        8.72       23.06     28.29 o 
   7  12   7        5.15       -7.12     30.31 o 
   8  12   7      242.61      306.92     43.49 o 
   9  12   7     1991.45     2273.28    123.11 o 
  10  12   7       36.97       54.33     47.55 o 
 -11  13   7      308.05      359.57    135.06 o 
 -10  13   7       39.15       31.29     53.19 o 
  -9  13   7      878.41      920.97     80.79 o 
  -8  13   7        0.44      -43.23     43.23 o 
  -7  13   7     1306.99     1288.90     67.55 o 
  -6  13   7      338.54      290.79     39.97 o 
  -5  13   7      466.33      566.34     64.76 o 
  -4  13   7       98.15       75.82     38.73 o 
  -3  13   7      139.10      149.22     34.07 o 
  -2  13   7       66.51       47.60     26.78 o 
  -1  13   7      471.51      493.54     40.60 o 
   0  13   7     3140.66     2971.84     93.20 o 
   1  13   7      837.46      798.25     48.12 o 
   2  13   7        1.83       13.55     25.62 o 
   3  13   7      400.25      366.08     38.08 o 
   4  13   7      105.46       70.34     29.93 o 
   5  13   7      192.22      164.37     34.13 o 
   6  13   7      116.73       96.41     32.51 o 
   7  13   7      103.12       87.60     35.01 o 
   8  13   7     1307.59     1399.32     72.14 o 
   9  13   7        5.64      -22.05     38.68 o 
 -10  14   7       41.25       -9.65     73.20 o 
  -9  14   7      384.68      451.96     64.75 o 
  -8  14   7      903.27     1080.05    101.31 o 
  -7  14   7      605.21      670.40     56.01 o 
  -6  14   7       28.01       35.44     57.77 o 
  -5  14   7     1525.44     1616.56     95.92 o 
  -4  14   7       74.08       65.50     41.34 o 
  -3  14   7       18.19       27.94     36.35 o 
  -2  14   7     1712.20     1581.66     85.95 o 
  -1  14   7      340.62      357.18     37.34 o 
   0  14   7      468.11      448.94     49.92 o 
   1  14   7       37.49       48.68     32.12 o 
   2  14   7        1.37      -21.77     26.03 o 
   3  14   7     3090.48     2897.31    129.99 o 
   4  14   7       48.24       14.66     29.68 o 
   5  14   7       11.70       25.49     30.57 o 
   6  14   7     2566.93     2507.44    100.48 o 
   7  14   7      129.53       94.96     38.94 o 
   8  14   7      118.72       96.81     77.69 o 
  -8  15   7       86.75       52.20     42.88 o 
  -7  15   7      370.99      478.69    173.03 o 
  -6  15   7     1012.92      990.44    103.10 o 
  -5  15   7      151.68      114.76     47.97 o 
  -4  15   7      183.37      147.87     46.84 o 
  -3  15   7       32.88       53.88     42.08 o 
  -2  15   7       53.07       51.22     35.05 o 
  -1  15   7        0.94        3.09     32.24 o 
   0  15   7     1961.10     1932.45     96.31 o 
   1  15   7     2395.71     2237.74     82.68 o 
   2  15   7       73.09       74.90     32.17 o 
   3  15   7     3678.67     3554.00    159.06 o 
   4  15   7      454.88      521.86     48.08 o 
   5  15   7       36.93       81.58     34.88 o 
   6  15   7     1309.68     1385.17     99.82 o 
  -7  16   7        9.26       34.59     55.88 o 
  -6  16   7      114.28      196.30     59.76 o 
  -5  16   7     1172.61     1212.22     94.28 o 
  -4  16   7      465.05      429.93     61.87 o 
  -3  16   7       34.99       18.80     46.46 o 
  -2  16   7       70.48       74.57     45.97 o 
  -1  16   7      567.97      616.48     58.38 o 
   0  16   7        6.88      -14.80     35.90 o 
   1  16   7       39.38        2.35     32.77 o 
   2  16   7       25.28        7.36     32.43 o 
   3  16   7     3692.31     3526.14    114.70 o 
   4  16   7      229.42      213.86     59.12 o 
   5  16   7       19.66      -17.78     77.82 o 
  -4  17   7      111.75      104.52     56.62 o 
  -3  17   7     1536.61     1515.31    105.41 o 
  -2  17   7      225.63      176.93     56.78 o 
  -1  17   7     1421.09     1511.28     85.29 o 
   0  17   7      347.56      318.35     51.21 o 
   1  17   7     1408.51     1458.13    104.98 o 
   2  17   7      259.52      261.34     67.83 o 
 -15   0   8      982.90      986.56     98.15 o 
 -14   0   8       20.55       -4.36     59.44 o 
 -13   0   8      170.12       65.28     51.22 o 
 -12   0   8      139.73      131.23     49.66 o 
 -11   0   8     2027.07     2037.92    115.80 o 
 -10   0   8     2428.74     2071.97    104.31 o 
  -9   0   8      507.56      479.15     56.41 o 
  -8   0   8     5615.37     4806.02    176.82 o 
  -7   0   8       12.67        5.21     28.08 o 
  -6   0   8     4986.07     4388.95    157.56 o 
  -5   0   8     7524.19     7431.70    243.21 o 
  -4   0   8     7124.02     6723.47    182.73 o 
  -3   0   8    45080.29    45307.93   1729.80 o 
  -2   0   8    14848.92    13771.32    489.01 o 
  -1   0   8     4763.46     4748.50    288.95 o 
   0   0   8     3099.42     4104.75    118.30 o 
   1   0   8     2606.68     2946.08     98.96 o 
   2   0   8    14005.43    16941.01    554.85 o 
   3   0   8    10117.85    12705.78    396.44 o 
   4   0   8    44129.00    53589.97   1303.59 o 
   5   0   8     4704.29     5564.44    208.47 o 
   6   0   8      940.21      959.70     98.68 o 
   7   0   8    15440.63    14755.01    674.61 o 
   8   0   8      118.06      138.53     58.57 o 
   9   0   8      928.18      945.26    109.65 o 
  10   0   8     9081.18     8128.27    411.05 o 
  11   0   8      408.52      408.25     84.38 o 
  12   0   8     2303.96     2060.22    168.49 o 
  13   0   8      547.74      566.17    110.32 o 
  14   0   8     1125.89     1084.06    146.56 o 
 -15   1   8      399.51      504.66     54.27 o 
 -14   1   8     1974.48     1871.27     81.84 o 
 -13   1   8     1014.66      984.95     60.29 o 
 -12   1   8     4089.51     3814.28    115.94 o 
 -11   1   8       17.87       28.77     28.38 o 
 -10   1   8      613.73      560.36     43.45 o 
  -9   1   8     1105.68     1071.21     50.88 o 
  -8   1   8       37.07       54.07     23.30 o 
  -7   1   8     1914.88     1513.11     55.21 o 
  -6   1   8     4424.29     3797.59    113.90 o 
  -5   1   8     3021.06     2792.91     77.41 o 
  -4   1   8    16177.20    14462.60    337.72 o 
  -3   1   8      269.93      244.30     17.12 o 
  -2   1   8     3852.41     3719.06    120.43 o 
  -1   1   8     4590.37     4734.07    160.06 o 
   0   1   8     4657.05     4389.40     86.20 o 
   1   1   8      184.05      255.94     17.93 o 
   2   1   8       10.02       19.08     13.18 o 
   3   1   8     4662.41     5558.28    107.81 o 
   4   1   8     6778.32     7464.73    217.43 o 
   5   1   8        1.87        7.66     16.18 o 
   6   1   8    12775.46    13758.84    362.84 o 
   7   1   8      857.33      872.86     54.55 o 
   8   1   8     1361.42     1395.42     98.85 o 
   9   1   8     4136.52     3998.51    166.27 o 
  10   1   8      301.24      365.30     59.82 o 
  11   1   8      355.47      283.42     56.90 o 
  12   1   8       25.22        1.24     47.91 o 
  13   1   8      269.35      274.47     65.87 o 
  14   1   8     2854.30     2581.25    145.62 o 
 -15   2   8     1351.05     1430.18     89.51 o 
 -14   2   8       20.81       41.42     36.98 o 
 -13   2   8       34.73       51.36     34.63 o 
 -12   2   8       44.44       76.33     32.30 o 
 -11   2   8     2097.10     2190.25     80.27 o 
 -10   2   8     1912.68     1762.37     68.80 o 
  -9   2   8       11.42       -1.28     24.03 o 
  -8   2   8     1007.25      763.49     43.18 o 
  -7   2   8     2189.74     1914.96     75.02 o 
  -6   2   8      932.20      823.05     56.44 o 
  -5   2   8      143.68      131.33     17.00 o 
  -4   2   8      984.82      713.10     29.38 o 
  -3   2   8     1123.55     1145.32     50.46 o 
  -2   2   8     4836.01     4078.90    143.17 o 
  -1   2   8       68.06      107.42     13.72 o 
   0   2   8       14.91       15.03     11.95 o 
   1   2   8     3014.00     2968.54     62.90 o 
   2   2   8    10472.54    10919.65    197.83 o 
   3   2   8      696.51      630.72     37.10 o 
   4   2   8      482.55      500.21     29.36 o 
   5   2   8      260.30      253.33     24.01 o 
   6   2   8     2013.02     1968.92     77.44 o 
   7   2   8      138.16      189.42     35.70 o 
   8   2   8      758.16      706.27     53.61 o 
   9   2   8       80.65      115.97     37.63 o 
  10   2   8     5829.52     5807.36    224.92 o 
  11   2   8       22.19       49.51     83.64 o 
  12   2   8      214.52      214.08     58.25 o 
  13   2   8       82.93       49.35     56.19 o 
  14   2   8       22.43       -8.61     59.58 o 
 -15   3   8     3143.93     3527.41    163.84 o 
 -14   3   8      174.39      127.43     45.45 o 
 -13   3   8       24.14       40.36     35.10 o 
 -12   3   8     3047.04     3087.08    102.36 o 
 -11   3   8     1674.73     1431.23     65.15 o 
 -10   3   8      135.04      124.65     31.81 o 
  -9   3   8      891.44      922.28     49.24 o 
  -8   3   8      130.38      162.09     27.78 o 
  -7   3   8     2623.95     2192.93     70.58 o 
  -6   3   8      237.63      307.88     28.80 o 
  -5   3   8     3465.61     3220.29     77.00 o 
  -4   3   8    11824.66    10501.17    209.49 o 
  -3   3   8     1946.39     1895.58     64.38 o 
  -2   3   8    15033.02    15163.75    438.37 o 
  -1   3   8     7760.04     8702.80    175.99 o 
   0   3   8      119.20      213.24     16.07 o 
   1   3   8      242.46      297.82     18.81 o 
   2   3   8     1063.55     1360.37     42.72 o 
   3   3   8     3181.97     3985.72    119.43 o 
   4   3   8     8331.33     8763.62    237.38 o 
   5   3   8    36798.25    40607.03    868.02 o 
   6   3   8     4203.20     4998.39    130.82 o 
   7   3   8      339.87      375.33     34.76 o 
   8   3   8    16286.14    16960.41    565.36 o 
   9   3   8      182.25      169.12     40.28 o 
  10   3   8     1538.95     1707.57     85.15 o 
  11   3   8       39.50       87.39     49.63 o 
  12   3   8      143.16      117.19     56.63 o 
  13   3   8     1953.01     1794.85    117.37 o 
 -15   4   8       34.37      -40.53     46.58 o 
 -14   4   8       23.70      -14.09     42.22 o 
 -13   4   8       16.77       18.32     40.44 o 
 -12   4   8        2.94       -1.85     32.62 o 
 -11   4   8        1.79      -14.87     29.65 o 
 -10   4   8     5498.52     5357.40    144.35 o 
  -9   4   8      375.60      457.21     39.95 o 
  -8   4   8      254.54      314.57     38.42 o 
  -7   4   8      722.51      624.27     41.30 o 
  -6   4   8      221.80      199.81     27.11 o 
  -5   4   8       61.21       32.40     17.25 o 
  -4   4   8      165.77      232.81     26.40 o 
  -3   4   8     6128.59     6449.81    140.99 o 
  -2   4   8    10839.55    10937.58    198.11 o 
  -1   4   8     2010.11     2439.81     64.06 o 
   0   4   8      857.44     1081.54     34.98 o 
   1   4   8        4.45       37.76     15.65 o 
   2   4   8        2.83       51.94     16.36 o 
   3   4   8     4040.88     4085.20     94.17 o 
   4   4   8        5.42        8.05     20.59 o 
   5   4   8    11853.15    12794.36    387.48 o 
   6   4   8      261.88      231.93     30.62 o 
   7   4   8       65.47       53.70     26.69 o 
   8   4   8       38.10       83.57     34.48 o 
   9   4   8       35.64       38.75     35.73 o 
  10   4   8     3121.63     3050.26    118.63 o 
  11   4   8       31.84       -7.62     46.66 o 
  12   4   8      216.32      255.77     65.97 o 
  13   4   8        0.94       -0.01     58.28 o 
 -15   5   8     1195.66     1457.71    121.11 o 
 -14   5   8     1344.83     1349.86     88.89 o 
 -13   5   8       80.38       71.55     44.35 o 
 -12   5   8     1022.95     1106.41     75.32 o 
 -11   5   8      242.99      208.41     38.91 o 
 -10   5   8      900.06      946.41     55.45 o 
  -9   5   8      280.76      321.02     36.56 o 
  -8   5   8      621.45      609.55     44.43 o 
  -7   5   8     2565.46     2369.43     81.04 o 
  -6   5   8      147.65       70.77     25.23 o 
  -5   5   8        7.50       13.85     18.20 o 
  -4   5   8     4055.30     3497.01     83.82 o 
  -3   5   8      586.70      565.48     26.65 o 
  -2   5   8      258.19      283.12     20.10 o 
  -1   5   8      253.92      335.14     23.28 o 
   0   5   8      886.53      756.59     32.20 o 
   1   5   8       66.99       80.25     17.45 o 
   2   5   8     2002.86     1929.94     70.00 o 
   3   5   8      251.32      278.12     28.18 o 
   4   5   8     2972.19     3071.81     89.15 o 
   5   5   8     6263.22     6308.43    160.08 o 
   6   5   8      195.59      232.78     30.91 o 
   7   5   8     2916.57     2964.41     93.50 o 
   8   5   8     1621.47     1705.49     69.55 o 
   9   5   8     2893.52     3193.45    145.78 o 
  10   5   8      477.89      503.38     55.74 o 
  11   5   8       90.14      120.64     44.57 o 
  12   5   8      103.41       25.61     55.95 o 
  13   5   8       84.17      151.14     66.72 o 
 -15   6   8        9.48      103.90     96.68 o 
 -14   6   8      149.35      170.65     55.67 o 
 -13   6   8       37.49       10.52     45.67 o 
 -12   6   8      477.12      485.76     68.19 o 
 -11   6   8      190.59      190.90     46.36 o 
 -10   6   8     2648.10     2794.80     95.08 o 
  -9   6   8     1564.42     1695.38     82.44 o 
  -8   6   8      175.07      157.26     32.41 o 
  -7   6   8     4101.61     3931.67    121.52 o 
  -6   6   8        0.93       -4.80     24.24 o 
  -5   6   8      254.97      304.13     35.36 o 
  -4   6   8       16.79       18.86     18.91 o 
  -3   6   8     2473.24     2641.88     69.25 o 
  -2   6   8      348.17      350.54     23.78 o 
  -1   6   8     2958.02     2942.73    106.66 o 
   0   6   8     4951.50     5140.70    113.79 o 
   1   6   8     7273.56     8067.13    206.12 o 
   2   6   8     2632.10     2996.20    162.96 o 
   3   6   8      356.88      324.98     48.21 o 
   4   6   8     8640.31     9079.98    214.96 o 
   5   6   8      220.14      270.68     30.87 o 
   6   6   8       12.85       -0.92     23.59 o 
   7   6   8      576.37      597.52     47.21 o 
   8   6   8       76.42       83.93     30.59 o 
   9   6   8     2305.29     2207.32     83.84 o 
  10   6   8     4106.09     3966.19    145.61 o 
  11   6   8       27.43       54.07     44.07 o 
  12   6   8     1018.91      996.70     79.61 o 
  13   6   8     1692.17     1739.95    127.26 o 
 -14   7   8        2.50      -20.06     52.63 o 
 -13   7   8      108.76      177.90     54.16 o 
 -12   7   8      311.00      369.18     56.47 o 
 -11   7   8       23.50        1.25     40.57 o 
 -10   7   8     4762.38     4876.49    161.65 o 
  -9   7   8       58.01       85.09     34.04 o 
  -8   7   8      358.29      327.69     38.89 o 
  -7   7   8      313.32      320.20     36.06 o 
  -6   7   8      150.24      113.37     24.09 o 
  -5   7   8      666.89      588.74     35.61 o 
  -4   7   8      300.23      275.09     26.37 o 
  -3   7   8      870.41     1024.33     36.88 o 
  -2   7   8       27.75       25.88     16.37 o 
  -1   7   8      293.80      275.20     36.96 o 
   0   7   8      519.40      655.73     50.60 o 
   1   7   8     1270.51     1269.41     50.81 o 
   2   7   8     1099.09     1057.63     46.92 o 
   3   7   8     3259.70     3208.17     93.12 o 
   4   7   8      108.40      100.59     25.21 o 
   5   7   8       42.00       45.30     24.86 o 
   6   7   8     4484.21     4454.36    133.18 o 
   7   7   8        1.78        5.49     26.90 o 
   8   7   8       47.02       39.19     29.88 o 
   9   7   8      575.06      558.01     49.25 o 
  10   7   8      681.17      627.19     52.85 o 
  11   7   8        4.71       22.04     44.85 o 
  12   7   8       28.88       47.99     50.22 o 
 -14   8   8      350.38      376.29    111.12 o 
 -13   8   8        0.01      -33.60     50.95 o 
 -12   8   8     1188.30     1508.90     91.74 o 
 -11   8   8      584.51      631.08     63.57 o 
 -10   8   8        7.22       11.24     40.34 o 
  -9   8   8      594.32      561.17     62.46 o 
  -8   8   8      104.74       97.94     33.65 o 
  -7   8   8     2180.35     2006.89     75.93 o 
  -6   8   8     1471.78     1439.80     53.54 o 
  -5   8   8      819.97      773.34     40.92 o 
  -4   8   8       48.41       36.48     21.80 o 
  -3   8   8       52.07       55.95     19.13 o 
  -2   8   8     4469.93     4607.71    143.96 o 
  -1   8   8       41.05       49.24     20.24 o 
   0   8   8      760.83      787.52     41.66 o 
   1   8   8    13360.94    13468.31    626.32 o 
   2   8   8     1386.08     1203.59     56.38 o 
   3   8   8       47.13       50.16     23.86 o 
   4   8   8     6935.13     6915.63    204.41 o 
   5   8   8      713.87      653.55     44.96 o 
   6   8   8       60.81       66.87     29.05 o 
   7   8   8      110.32      122.91     32.54 o 
   8   8   8      232.25      241.88     38.08 o 
   9   8   8       14.60       17.97     32.08 o 
  10   8   8      338.78      432.72     51.00 o 
  11   8   8      676.02      688.48     60.51 o 
  12   8   8      143.87      157.61     58.77 o 
 -13   9   8      453.20      545.33     70.75 o 
 -12   9   8       98.77      148.14     53.41 o 
 -11   9   8      863.26      878.80     75.25 o 
 -10   9   8      573.21      769.17     68.33 o 
  -9   9   8        4.61      -16.36     39.07 o 
  -8   9   8     1712.23     1775.90     87.49 o 
  -7   9   8      271.13      367.04     43.91 o 
  -6   9   8      513.52      616.52     40.28 o 
  -5   9   8      933.89      968.87     45.08 o 
  -4   9   8      517.98      534.14     36.57 o 
  -3   9   8      331.83      363.82     34.52 o 
  -2   9   8     3272.17     3391.96     86.18 o 
  -1   9   8     2520.41     2456.50     83.65 o 
   0   9   8     1555.42     1699.11     72.36 o 
   1   9   8      770.15      800.72     43.97 o 
   2   9   8      612.85      611.74     41.32 o 
   3   9   8      607.32      533.64     40.67 o 
   4   9   8        0.96        6.16     23.78 o 
   5   9   8     1437.17     1469.84     62.94 o 
   6   9   8      138.79      141.38     32.04 o 
   7   9   8     1276.90     1371.51     64.47 o 
   8   9   8      221.14      304.24     40.53 o 
   9   9   8       41.70       22.03     33.93 o 
  10   9   8      643.19      688.35     58.40 o 
  11   9   8      174.80      270.30     49.03 o 
 -13  10   8      239.19      190.28    101.23 o 
 -12  10   8      510.29      767.87     77.52 o 
 -11  10   8     1738.34     1954.92    163.02 o 
 -10  10   8      552.81      577.62     63.77 o 
  -9  10   8      140.65      153.61     48.01 o 
  -8  10   8      540.43      631.04     61.07 o 
  -7  10   8     5278.62     5378.26    198.58 o 
  -6  10   8      805.38      820.46     45.73 o 
  -5  10   8     4754.14     4693.80    114.12 o 
  -4  10   8     2281.59     2602.82     74.91 o 
  -3  10   8      405.65      383.67     41.88 o 
  -2  10   8       34.29       10.52     22.66 o 
  -1  10   8      131.16      126.94     26.69 o 
   0  10   8     5503.54     5696.02    183.93 o 
   1  10   8     7247.32     7090.22    200.96 o 
   2  10   8     3779.79     4093.45    168.87 o 
   3  10   8     3786.21     3497.62    103.39 o 
   4  10   8     1183.60     1055.73     54.17 o 
   5  10   8     2647.37     2394.69     84.23 o 
   6  10   8      652.69      669.94     47.67 o 
   7  10   8      302.38      272.45     38.79 o 
   8  10   8      316.56      266.98     40.52 o 
   9  10   8     5623.30     5865.40    220.95 o 
  10  10   8      596.37      604.06     61.62 o 
  11  10   8      601.35      560.75     67.93 o 
 -12  11   8      117.35      167.83     62.56 o 
 -11  11   8     1096.55     1265.62     91.39 o 
 -10  11   8      298.40      367.21     59.50 o 
  -9  11   8     1783.23     2058.47    101.65 o 
  -8  11   8      376.61      420.68     55.12 o 
  -7  11   8      995.96     1134.01     65.43 o 
  -6  11   8     4971.79     5346.50    181.76 o 
  -5  11   8     1105.62      970.43     60.58 o 
  -4  11   8     1413.78     1544.50     63.37 o 
  -3  11   8      701.34      638.10     60.44 o 
  -2  11   8      193.17      160.27     28.56 o 
  -1  11   8     1430.78     1335.32     56.70 o 
   0  11   8        4.27      -12.53     22.69 o 
   1  11   8      983.03     1058.31     52.10 o 
   2  11   8     3041.64     2610.80     85.18 o 
   3  11   8       99.41       32.24     26.65 o 
   4  11   8       16.98       17.77     25.90 o 
   5  11   8     2139.27     2104.70     78.68 o 
   6  11   8       19.48       29.80     28.44 o 
   7  11   8      981.02     1114.03     62.02 o 
   8  11   8       21.37       53.96     35.96 o 
   9  11   8      461.87      511.57     54.54 o 
  10  11   8        0.24      -11.51     43.95 o 
 -11  12   8      887.37      969.01     90.85 o 
 -10  12   8      214.73      198.40     57.68 o 
  -9  12   8       19.62       29.29     47.43 o 
  -8  12   8      802.90      918.65    119.20 o 
  -7  12   8     4380.98     4813.87    138.24 o 
  -6  12   8     1471.64     1565.43     81.42 o 
  -5  12   8      197.78      195.04     39.49 o 
  -4  12   8        3.12       -2.81     29.55 o 
  -3  12   8      666.50      736.12     52.04 o 
  -2  12   8     1092.60     1077.85     63.83 o 
  -1  12   8        5.04        4.00     24.45 o 
   0  12   8     1193.03     1252.25     56.89 o 
   1  12   8     4585.87     4591.77    126.95 o 
   2  12   8      669.63      658.68     45.51 o 
   3  12   8      146.82       96.69     28.78 o 
   4  12   8       39.25       10.85     26.60 o 
   5  12   8     1238.22     1152.17     68.46 o 
   6  12   8     1295.69     1292.91     65.11 o 
   7  12   8       79.63       59.70     33.77 o 
   8  12   8      350.68      363.45     47.47 o 
   9  12   8     1160.30     1176.00     72.42 o 
 -10  13   8      246.45      362.58     74.21 o 
  -9  13   8      335.81      404.33     62.29 o 
  -8  13   8     1653.36     1805.04    198.21 o 
  -7  13   8      241.47      273.25     48.21 o 
  -6  13   8      890.50      851.32     65.07 o 
  -5  13   8      262.59      214.30     61.11 o 
  -4  13   8     1682.67     1630.06     92.69 o 
  -3  13   8      963.68      969.56     59.81 o 
  -2  13   8        2.61       21.31     26.61 o 
  -1  13   8      229.32      208.09     32.27 o 
   0  13   8      774.87      803.03     48.75 o 
   1  13   8      133.89      113.26     30.63 o 
   2  13   8       50.46       53.19     27.81 o 
   3  13   8     1852.31     1907.60     74.68 o 
   4  13   8       67.89       41.65     29.80 o 
   5  13   8      394.83      347.82     40.68 o 
   6  13   8      245.47      204.87     38.07 o 
   7  13   8      933.04      906.25     60.45 o 
   8  13   8       15.88        1.69     37.52 o 
  -9  14   8      460.64      551.15     69.41 o 
  -8  14   8      225.31      179.59     64.77 o 
  -7  14   8     1532.21     1727.77     89.33 o 
  -6  14   8        2.97      -38.14     40.87 o 
  -5  14   8      540.49      447.00     58.45 o 
  -4  14   8        2.95      -22.93     37.02 o 
  -3  14   8      126.32       98.99     40.60 o 
  -2  14   8       67.18       61.83     32.57 o 
  -1  14   8       38.51       33.00     28.83 o 
   0  14   8     2382.73     2319.41     93.49 o 
   1  14   8     3197.01     2968.79    105.78 o 
   2  14   8       82.77       63.89     30.86 o 
   3  14   8      441.05      395.02     40.88 o 
   4  14   8      342.61      309.63     40.14 o 
   5  14   8     1242.13     1111.33     62.88 o 
   6  14   8      200.63      214.67     40.04 o 
   7  14   8        0.50       -5.03     36.10 o 
  -8  15   8      213.96      304.75     97.88 o 
  -7  15   8        1.59       22.46     66.46 o 
  -6  15   8        1.68        3.82     46.69 o 
  -5  15   8      468.41      403.97     60.57 o 
  -4  15   8        4.20       -8.43     41.50 o 
  -3  15   8       65.36       47.06     40.48 o 
  -2  15   8      863.00      697.15     68.38 o 
  -1  15   8     1595.33     1465.97     67.22 o 
   0  15   8        2.23      -20.62     29.34 o 
   1  15   8        0.23      -29.04     29.04 o 
   2  15   8      600.99      541.14     48.51 o 
   3  15   8     1423.99     1322.14     66.95 o 
   4  15   8      169.22      166.92     37.86 o 
   5  15   8      215.22      142.86     37.72 o 
  -6  16   8       13.06       -6.31     51.10 o 
  -5  16   8     1082.97     1118.44     92.78 o 
  -4  16   8      887.06      822.01     81.92 o 
  -3  16   8      221.64      206.58     53.84 o 
  -2  16   8      158.28      182.32     50.62 o 
  -1  16   8      801.41      791.78     65.09 o 
   0  16   8      675.26      489.02     47.56 o 
   1  16   8      282.29      310.22     42.71 o 
   2  16   8     2079.03     1992.12     96.36 o 
   3  16   8       34.54       16.51     35.11 o 
   4  16   8       30.49      -40.89     57.03 o 
   0  17   8      373.79      480.59    110.99 o 
   1  17   8       56.29        4.45     77.69 o 
 -15   1   9      129.47      109.83     44.47 o 
 -14   1   9        4.22        6.66     36.02 o 
 -13   1   9      249.50      195.50     39.18 o 
 -12   1   9       40.55       23.59     31.25 o 
 -11   1   9     1720.97     1492.47     66.60 o 
 -10   1   9       21.10      -16.00     26.94 o 
  -9   1   9     1858.33     1696.08     65.09 o 
  -8   1   9     1506.07     1318.07     55.01 o 
  -7   1   9       84.93      121.18     24.96 o 
  -6   1   9      427.22      413.62     31.99 o 
  -5   1   9       55.91       53.43     19.53 o 
  -4   1   9     7859.86     7452.02    174.38 o 
  -3   1   9     5304.33     5021.64    155.82 o 
  -2   1   9     5277.83     4851.22    151.88 o 
  -1   1   9      350.32      288.28     19.42 o 
   0   1   9        5.85       16.21     13.06 o 
   1   1   9     6395.86     7210.00    135.85 o 
   2   1   9       27.61       27.14     16.79 o 
   3   1   9     2587.48     2854.75     81.35 o 
   4   1   9      821.97      827.59     71.28 o 
   5   1   9      172.29      115.17     26.92 o 
   6   1   9       15.39       15.71     28.50 o 
   7   1   9        2.76      -21.20     28.88 o 
   8   1   9      216.52      180.61     48.98 o 
   9   1   9      200.26      181.63     50.48 o 
  10   1   9        7.41       49.41     44.53 o 
  11   1   9       88.54       95.59     51.67 o 
  12   1   9       22.57       45.63     52.96 o 
  13   1   9        0.02       -4.24     56.83 o 
 -15   2   9      290.05      240.51     55.14 o 
 -14   2   9      550.39      608.66     55.74 o 
 -13   2   9      178.89      196.19     40.76 o 
 -12   2   9       37.26       -3.96     32.41 o 
 -11   2   9     3075.85     2965.53     99.59 o 
 -10   2   9     1145.38     1161.08     57.74 o 
  -9   2   9      729.25      634.00     56.55 o 
  -8   2   9      352.39      351.85     39.59 o 
  -7   2   9     1728.91     1583.64     58.54 o 
  -6   2   9     2251.66     2096.47     66.98 o 
  -5   2   9     1376.77     1197.86     47.45 o 
  -4   2   9      494.44      416.30     32.52 o 
  -3   2   9      231.93      257.66     19.45 o 
  -2   2   9      748.59      761.36     46.82 o 
  -1   2   9    13277.17    14306.08    489.90 o 
   0   2   9     1634.63     1556.27     40.75 o 
   1   2   9        8.39       17.15     12.86 o 
   2   2   9     1382.21     1529.94     47.27 o 
   3   2   9     1078.15     1170.96     60.23 o 
   4   2   9        0.03      -14.87     17.43 o 
   5   2   9     1110.29     1191.39     61.82 o 
   6   2   9     4376.19     4503.52    143.04 o 
   7   2   9       23.58       32.02     31.60 o 
   8   2   9     4807.56     4822.30    363.43 o 
   9   2   9     2462.94     2274.99    120.21 o 
  10   2   9      480.22      430.12     64.88 o 
  11   2   9        9.26      -15.95     46.37 o 
  12   2   9     1565.80     1349.54    102.04 o 
  13   2   9      730.73      649.82     84.70 o 
 -15   3   9      163.60      143.66     53.69 o 
 -14   3   9        6.41      -15.88     41.36 o 
 -13   3   9       41.26       69.85     37.13 o 
 -12   3   9      128.69      138.10     37.77 o 
 -11   3   9       62.51       40.58     31.76 o 
 -10   3   9       68.90       77.59     30.88 o 
  -9   3   9       85.08      137.12     30.20 o 
  -8   3   9      587.38      534.37     41.17 o 
  -7   3   9     1396.38     1208.95     52.44 o 
  -6   3   9      731.00      688.16     40.31 o 
  -5   3   9        6.98      -10.17     18.67 o 
  -4   3   9      643.36      587.77     29.24 o 
  -3   3   9     2464.26     2663.23     66.39 o 
  -2   3   9       49.06       47.46     13.81 o 
  -1   3   9      959.11      949.51     33.30 o 
   0   3   9      535.87      545.21     24.42 o 
   1   3   9       32.50        5.32     15.63 o 
   2   3   9      240.57      295.80     23.75 o 
   3   3   9     6857.88     7546.51    160.16 o 
   4   3   9     3236.87     3304.28     94.12 o 
   5   3   9      251.65      163.53     28.15 o 
   6   3   9      893.34      904.02     58.44 o 
   7   3   9      838.85      898.03     60.42 o 
   8   3   9     3212.14     3110.95    140.97 o 
   9   3   9     2026.91     1908.45    167.43 o 
  10   3   9     2508.57     2248.44    123.55 o 
  11   3   9     1170.91     1087.89     92.15 o 
  12   3   9       97.25       84.62     56.54 o 
  13   3   9      453.87      294.11     70.58 o 
 -15   4   9        1.83      -65.76     65.76 o 
 -14   4   9      117.69      119.04     52.67 o 
 -13   4   9      301.99      335.06     47.48 o 
 -12   4   9      630.81      651.30     53.32 o 
 -11   4   9      645.75      575.00     49.15 o 
 -10   4   9     3723.23     3571.56    109.09 o 
  -9   4   9      809.52      842.67     50.67 o 
  -8   4   9       19.50       17.02     26.27 o 
  -7   4   9      608.62      578.18     41.39 o 
  -6   4   9     9918.46     9401.81    219.04 o 
  -5   4   9      142.37      211.94     26.49 o 
  -4   4   9     1278.21     1190.26     41.57 o 
  -3   4   9     2961.96     2568.65     65.25 o 
  -2   4   9     5103.24     5559.29    112.85 o 
  -1   4   9     2148.37     2181.21     54.09 o 
   0   4   9     1962.44     2149.88     58.26 o 
   1   4   9     4956.38     5089.25    118.98 o 
   2   4   9     2303.78     2625.90     68.17 o 
   3   4   9     3143.89     3205.24     91.59 o 
   4   4   9      288.18      337.00     32.21 o 
   5   4   9     6399.48     6967.04    175.88 o 
   6   4   9     5109.19     5354.22    140.97 o 
   7   4   9        5.12       21.65     32.55 o 
   8   4   9      177.35      213.57     46.86 o 
   9   4   9     1780.67     1712.24     85.77 o 
  10   4   9     1011.25      956.22     70.02 o 
  11   4   9      353.04      254.90     64.39 o 
  12   4   9       23.14       26.09     61.17 o 
  13   4   9      429.81      322.71     76.55 o 
 -14   5   9       14.50       -6.79     50.04 o 
 -13   5   9      166.02      183.53     51.69 o 
 -12   5   9     1360.28     1380.87     71.04 o 
 -11   5   9      220.45      200.86     39.03 o 
 -10   5   9      315.52      341.26     40.72 o 
  -9   5   9      343.45      403.65     41.66 o 
  -8   5   9     1197.33     1148.87     56.36 o 
  -7   5   9     1071.04     1059.95     52.04 o 
  -6   5   9       23.16       20.28     23.58 o 
  -5   5   9     4029.54     3787.43    102.19 o 
  -4   5   9        5.31       16.36     17.40 o 
  -3   5   9       22.86       14.67     17.04 o 
  -2   5   9      398.80      427.48     24.87 o 
  -1   5   9     4991.38     5445.91    121.38 o 
   0   5   9     6395.29     7011.95    221.18 o 
   1   5   9     1026.28     1269.93     48.94 o 
   2   5   9      282.53      334.89     30.66 o 
   3   5   9     1203.91     1032.34     47.74 o 
   4   5   9      418.86      443.42     37.08 o 
   5   5   9     2520.12     2594.38     83.53 o 
   6   5   9       67.77      120.00     29.64 o 
   7   5   9     1341.03     1443.32     63.72 o 
   8   5   9     1736.60     1736.38     87.58 o 
   9   5   9      678.44      647.62     61.12 o 
  10   5   9      488.76      526.51     58.49 o 
  11   5   9      599.36      612.92     94.16 o 
  12   5   9      742.49      704.96     90.08 o 
  13   5   9      750.44      746.15    132.78 o 
 -14   6   9        2.14       39.68     51.76 o 
 -13   6   9        2.26      -39.30     44.91 o 
 -12   6   9        9.94      -22.21     42.38 o 
 -11   6   9     2546.99     2706.78     96.39 o 
 -10   6   9     1057.53      990.55     58.76 o 
  -9   6   9     1652.88     1697.31     71.69 o 
  -8   6   9     1135.66     1095.82     57.44 o 
  -7   6   9     6277.50     6077.44    182.75 o 
  -6   6   9      194.55      171.03     30.07 o 
  -5   6   9    13604.38    13776.05    277.22 o 
  -4   6   9        2.20       14.31     19.31 o 
  -3   6   9     1779.89     1716.26     52.61 o 
  -2   6   9      337.39      295.90     21.43 o 
  -1   6   9     2611.90     2934.06    134.45 o 
   0   6   9      245.90      263.85     25.92 o 
   1   6   9      122.63      168.63     28.53 o 
   2   6   9    11916.82    12036.26    389.80 o 
   3   6   9    11059.34    10743.48    298.00 o 
   4   6   9      670.49      684.05     42.58 o 
   5   6   9     1739.21     1845.82     68.82 o 
   6   6   9      514.27      561.27     43.97 o 
   7   6   9     1875.32     1972.92     75.84 o 
   8   6   9      260.63      239.47     37.59 o 
   9   6   9      204.28      182.19     46.69 o 
  10   6   9     2804.42     2783.61    118.98 o 
  11   6   9       65.58       92.22     47.92 o 
  12   6   9       44.22      -17.14     60.28 o 
 -14   7   9       30.26      -40.78     81.70 o 
 -13   7   9      451.84      399.92     62.92 o 
 -12   7   9      152.41      120.69     48.55 o 
 -11   7   9     1109.13     1147.37     91.92 o 
 -10   7   9      449.30      593.62     51.53 o 
  -9   7   9     4078.23     4246.19    125.34 o 
  -8   7   9       19.59       -4.37     30.15 o 
  -7   7   9     3438.34     3656.34    108.64 o 
  -6   7   9       21.04       67.42     27.84 o 
  -5   7   9      378.49      380.80     30.65 o 
  -4   7   9     2343.68     2358.99     81.16 o 
  -3   7   9      526.78      499.18     32.96 o 
  -2   7   9     2595.45     2746.82    124.66 o 
  -1   7   9     1383.33     1383.09     61.04 o 
   0   7   9     1742.34     1919.24    104.82 o 
   1   7   9     1170.53     1107.69     48.86 o 
   2   7   9        0.51       10.60     21.87 o 
   3   7   9     3137.15     3046.74    118.25 o 
   4   7   9     5373.68     5650.51    147.01 o 
   5   7   9      376.49      379.55     36.68 o 
   6   7   9       13.29       -9.17     25.56 o 
   7   7   9       82.57       57.38     30.21 o 
   8   7   9      765.94      731.86     53.56 o 
   9   7   9      367.14      350.32     43.27 o 
  10   7   9       14.89       -9.67     43.11 o 
  11   7   9     1153.26     1312.36     89.35 o 
  12   7   9       18.91       16.78     53.43 o 
 -13   8   9        4.13        0.30     52.04 o 
 -12   8   9        4.96       -1.96     46.42 o 
 -11   8   9     1274.79     1405.06     91.07 o 
 -10   8   9     1810.36     1929.40    110.75 o 
  -9   8   9      201.20      203.74     46.13 o 
  -8   8   9      313.43      327.45     41.68 o 
  -7   8   9     2490.21     2556.35     87.97 o 
  -6   8   9     1598.84     1703.53     68.09 o 
  -5   8   9     2155.26     2194.94     80.92 o 
  -4   8   9      636.68      641.84     51.94 o 
  -3   8   9     6335.70     6853.85    229.33 o 
  -2   8   9       21.65       18.04     21.16 o 
  -1   8   9     2498.89     2690.35     97.91 o 
   0   8   9      859.50      973.67     46.97 o 
   1   8   9     5871.86     6148.25    238.50 o 
   2   8   9     3164.61     3063.50     91.64 o 
   3   8   9     1447.31     1365.77     58.43 o 
   4   8   9      296.37      366.07     35.72 o 
   5   8   9      395.88      473.89     41.37 o 
   6   8   9      805.58      853.45     52.15 o 
   7   8   9      805.42      833.61     53.35 o 
   8   8   9       77.22       43.38     32.34 o 
   9   8   9       32.34       31.75     34.98 o 
  10   8   9       46.59       68.06     48.91 o 
  11   8   9      223.56      293.61     61.86 o 
 -13   9   9       47.90       37.99     68.27 o 
 -12   9   9       13.87      -38.29     49.43 o 
 -11   9   9     1421.03     1634.42     94.24 o 
 -10   9   9     1728.30     1956.90     98.71 o 
  -9   9   9     6386.96     7099.26    216.31 o 
  -8   9   9      749.24      855.85     58.20 o 
  -7   9   9      130.27       98.08     34.68 o 
  -6   9   9       38.28       17.18     25.01 o 
  -5   9   9        5.58      -22.65     22.65 o 
  -4   9   9     9026.22     9632.29    263.07 o 
  -3   9   9      987.14      916.65     50.17 o 
  -2   9   9     4227.22     4270.20    129.47 o 
  -1   9   9     1299.68     1272.21     84.65 o 
   0   9   9     2316.39     2250.07     74.98 o 
   1   9   9     4653.71     4338.65    177.57 o 
   2   9   9      111.58       98.98     27.21 o 
   3   9   9     7485.68     7156.34    179.62 o 
   4   9   9     1317.92     1215.80     57.71 o 
   5   9   9     3595.08     3535.34    107.77 o 
   6   9   9      491.30      481.39     43.64 o 
   7   9   9        8.37        4.05     29.97 o 
   8   9   9      440.59      443.30     46.99 o 
   9   9   9     2768.13     2694.85    117.93 o 
  10   9   9       13.82       -7.00     39.08 o 
  11   9   9     3549.39     3728.18    325.34 o 
 -12  10   9        0.29      -23.56     51.88 o 
 -11  10   9       13.10      -45.14     47.56 o 
 -10  10   9     1011.03     1185.82    121.38 o 
  -9  10   9      505.94      507.61     59.57 o 
  -8  10   9     2474.11     2698.29    111.79 o 
  -7  10   9      114.63       98.73     36.20 o 
  -6  10   9     3289.48     3674.80     98.52 o 
  -5  10   9     3452.87     3718.15    109.65 o 
  -4  10   9     2955.76     3005.51     94.13 o 
  -3  10   9     3762.30     3748.21    123.94 o 
  -2  10   9       30.39       22.53     24.90 o 
  -1  10   9     1912.61     1964.63     70.21 o 
   0  10   9     2901.78     2639.47    141.40 o 
   1  10   9     1599.54     1709.45     65.64 o 
   2  10   9     1290.20     1311.09     58.27 o 
   3  10   9     6650.17     6791.09    190.31 o 
   4  10   9     2759.65     2799.58     92.26 o 
   5  10   9     2340.97     2275.42    145.93 o 
   6  10   9       33.76       39.99     29.56 o 
   7  10   9      312.38      269.94     40.68 o 
   8  10   9     1815.71     1841.42     81.38 o 
   9  10   9       70.35       85.24     38.84 o 
  10  10   9       40.80       32.64     43.26 o 
 -12  11   9       10.54       19.12     72.23 o 
 -11  11   9      706.99      724.17     76.33 o 
 -10  11   9      499.58      624.20     68.62 o 
  -9  11   9     1392.73     1572.42     91.29 o 
  -8  11   9     1281.60     1269.23     98.43 o 
  -7  11   9        0.85      -11.58     40.93 o 
  -6  11   9      953.81     1023.16     57.07 o 
  -5  11   9        8.33       12.71     27.96 o 
  -4  11   9      881.96      819.14     55.85 o 
  -3  11   9      774.95      772.00     59.48 o 
  -2  11   9      183.58      223.52     35.86 o 
  -1  11   9     2886.53     3024.19     94.86 o 
   0  11   9      956.79      976.64     51.39 o 
   1  11   9       42.19       35.36     25.41 o 
   2  11   9      341.10      369.36     36.95 o 
   3  11   9      164.69      122.18     29.88 o 
   4  11   9      181.16      144.47     31.39 o 
   5  11   9        8.08       29.94     29.55 o 
   6  11   9       76.76      104.16     32.94 o 
   7  11   9        2.27        7.10     33.14 o 
   8  11   9       55.27       75.32     38.46 o 
   9  11   9      532.14      562.68     73.98 o 
  10  11   9       14.82        9.90     76.75 o 
 -11  12   9      353.04      495.24     72.55 o 
 -10  12   9       30.81       19.08     53.79 o 
  -9  12   9       10.92       -7.01     47.65 o 
  -8  12   9     2822.31     3114.48    154.57 o 
  -7  12   9      490.27      651.47     78.11 o 
  -6  12   9      251.63      269.04     44.61 o 
  -5  12   9     1738.65     2016.32     87.11 o 
  -4  12   9      166.95      197.44     37.57 o 
  -3  12   9      140.80      128.25     34.49 o 
  -2  12   9      510.54      429.89     44.67 o 
  -1  12   9     2685.96     2588.37    117.99 o 
   0  12   9      756.41      795.02     48.23 o 
   1  12   9     3166.02     3066.30     96.85 o 
   2  12   9      898.02      956.49     52.98 o 
   3  12   9      387.95      368.10     38.95 o 
   4  12   9      309.46      268.22     36.54 o 
   5  12   9      530.28      484.07     46.03 o 
   6  12   9     1417.15     1366.15     67.74 o 
   7  12   9     3008.70     2938.90    127.94 o 
   8  12   9     1855.59     2020.61     89.53 o 
   9  12   9      153.83      140.67     71.67 o 
 -10  13   9      217.02      356.99     76.19 o 
  -9  13   9      972.21      983.77     85.32 o 
  -8  13   9       76.52       38.10     60.01 o 
  -7  13   9     1104.60     1248.85     99.93 o 
  -6  13   9     1861.85     1872.18    239.49 o 
  -5  13   9        1.06       -1.33     39.79 o 
  -4  13   9      468.62      528.75     49.76 o 
  -3  13   9      932.86      858.99     73.00 o 
  -2  13   9       75.47       34.12     31.58 o 
  -1  13   9       19.42       34.88     26.99 o 
   0  13   9      108.29       98.77     30.27 o 
   1  13   9       59.53       13.26     27.87 o 
   2  13   9      960.29      950.59     54.71 o 
   3  13   9        3.81        8.83     29.06 o 
   4  13   9      435.61      328.23     40.34 o 
   5  13   9      381.48      326.60     41.51 o 
   6  13   9      216.48      170.27     39.58 o 
   7  13   9      117.20      106.25     39.64 o 
   8  13   9      670.86      652.82    106.84 o 
  -9  14   9      123.59       90.61     67.89 o 
  -8  14   9       13.04      100.08     61.15 o 
  -7  14   9       62.54       67.26     76.09 o 
  -6  14   9       14.07      -23.52     43.76 o 
  -5  14   9      348.81      306.84     54.60 o 
  -4  14   9      775.91      758.79     71.16 o 
  -3  14   9       94.59       84.46     35.67 o 
  -2  14   9      871.63      964.09     84.13 o 
  -1  14   9      216.01      204.56     35.27 o 
   0  14   9       14.25      -19.82     28.43 o 
   1  14   9      503.76      488.22     45.31 o 
   2  14   9        0.97        8.63     29.82 o 
   3  14   9      564.14      620.90     50.45 o 
   4  14   9        0.19       -3.81     31.33 o 
   5  14   9      194.90      190.47     39.26 o 
   6  14   9     1950.93     1982.91     95.62 o 
  -6  15   9       98.93       40.42     51.27 o 
  -5  15   9      106.69      100.88     48.30 o 
  -4  15   9        2.36       28.14     45.60 o 
  -3  15   9       22.61       15.12     40.74 o 
  -2  15   9      115.98      191.01     49.35 o 
  -1  15   9       97.75      120.40     39.59 o 
   0  15   9     3002.99     3095.75    121.27 o 
   1  15   9        3.80       16.46     32.60 o 
   2  15   9     1462.63     1496.62     71.29 o 
   3  15   9     1774.49     1614.25     78.32 o 
   4  15   9        3.81       16.65     34.31 o 
   5  15   9        0.80      113.26     94.67 o 
  -5  16   9        9.36      -60.71     60.71 o 
  -4  16   9      280.71      293.56     61.50 o 
  -3  16   9      402.28      415.38    113.80 o 
  -2  16   9     3532.42     3400.59    164.48 o 
  -1  16   9      226.43       61.15     49.25 o 
   0  16   9      946.85      901.67     61.44 o 
   1  16   9        0.52       21.33     36.11 o 
   2  16   9       89.35       78.31     60.73 o 
   3  16   9      147.42       91.94     73.21 o 
 -15   0  10     1796.39     2144.06    213.82 o 
 -14   0  10       41.06       58.97     55.92 o 
 -13   0  10       13.62      -26.86     45.19 o 
 -12   0  10        2.18      -14.43     61.44 o 
 -11   0  10      654.33      689.21     71.85 o 
 -10   0  10    11181.38    10917.79    660.37 o 
  -9   0  10     1726.88     1460.22     86.81 o 
  -8   0  10      312.07      280.38     73.61 o 
  -7   0  10       47.44        4.04     32.36 o 
  -6   0  10      388.62      369.60     45.05 o 
  -5   0  10      353.54      225.01     51.08 o 
  -4   0  10     5150.89     5183.47    209.47 o 
  -3   0  10     5357.89     5179.51    250.86 o 
  -2   0  10    18232.32    17296.72    813.60 o 
  -1   0  10        4.47       17.55     21.55 o 
   0   0  10     5587.35     5958.87    163.91 o 
   1   0  10     2888.24     2986.12     93.74 o 
   2   0  10     3847.51     4293.05    161.02 o 
   3   0  10     5660.75     6208.20    401.09 o 
   4   0  10     1303.53     1422.00     80.96 o 
   5   0  10    12168.82    12879.06    599.06 o 
   6   0  10     2186.94     2170.65    169.42 o 
   7   0  10     6988.94     6279.60    328.68 o 
   8   0  10     2104.66     1954.04    152.31 o 
   9   0  10      569.57      476.44     92.00 o 
  10   0  10      894.28      892.98    115.40 o 
  11   0  10     8435.17     6814.08    371.21 o 
  12   0  10      958.81      880.81    131.85 o 
  13   0  10     1908.43     1740.49    179.45 o 
 -15   1  10      769.45      838.46     83.73 o 
 -14   1  10     1187.98     1046.12     67.92 o 
 -13   1  10      196.18      181.91     41.18 o 
 -12   1  10     3737.55     3870.56    152.47 o 
 -11   1  10     2827.94     2507.04    107.22 o 
 -10   1  10      261.07      227.92     37.60 o 
  -9   1  10      385.51      358.02     36.80 o 
  -8   1  10     2288.00     2236.20     75.29 o 
  -7   1  10       90.45       80.42     24.85 o 
  -6   1  10        5.30       18.85     21.20 o 
  -5   1  10     2508.81     2304.73     70.56 o 
  -4   1  10     4578.06     3857.63    104.81 o 
  -3   1  10    10566.69     9759.19    266.95 o 
  -2   1  10       43.72       38.25     21.31 o 
  -1   1  10      686.53      734.18     28.58 o 
   0   1  10      748.42      631.02     27.11 o 
   1   1  10     9494.63    10098.10    185.91 o 
   2   1  10       46.79       97.48     20.07 o 
   3   1  10      550.68      660.26     39.29 o 
   4   1  10      430.25      423.20     36.46 o 
   5   1  10      419.82      530.07     40.80 o 
   6   1  10      254.99      257.16     39.29 o 
   7   1  10      445.88      409.06     45.67 o 
   8   1  10     8938.80     8343.30    297.55 o 
   9   1  10     7847.97     6975.61    371.07 o 
  10   1  10      134.71       84.00     49.68 o 
  11   1  10     2520.29     2065.76    124.06 o 
  12   1  10       72.77       76.05     57.70 o 
  13   1  10       16.60       20.59     64.98 o 
 -15   2  10      461.32      586.05     98.15 o 
 -14   2  10      584.17      489.35     54.07 o 
 -13   2  10      215.82      168.03     41.49 o 
 -12   2  10     1766.59     1835.51    107.26 o 
 -11   2  10      962.54     1029.55     66.78 o 
 -10   2  10     3617.79     3576.91    149.83 o 
  -9   2  10     5999.08     5361.95    141.80 o 
  -8   2  10      785.20      761.96     45.72 o 
  -7   2  10      841.11      778.48     44.58 o 
  -6   2  10      109.26      114.32     25.06 o 
  -5   2  10     4934.80     4256.34    111.03 o 
  -4   2  10      501.34      436.88     33.58 o 
  -3   2  10     6454.82     5893.90    221.05 o 
  -2   2  10    15551.66    15508.72    443.44 o 
  -1   2  10      855.45      898.73     44.65 o 
   0   2  10       23.93       23.64     14.60 o 
   1   2  10     2213.72     2045.31     57.30 o 
   2   2  10     5678.44     5772.69    127.77 o 
   3   2  10       97.16      128.99     21.98 o 
   4   2  10     4186.19     4389.13    117.73 o 
   5   2  10      116.81      133.98     34.67 o 
   6   2  10     7969.39     8083.00    232.12 o 
   7   2  10     1396.47     1453.27     74.76 o 
   8   2  10       17.69      -22.69     33.80 o 
   9   2  10       52.70      101.72     48.97 o 
  10   2  10     4934.21     4462.05    190.00 o 
  11   2  10     1223.26      991.76     90.62 o 
  12   2  10       59.52       68.46     58.32 o 
 -14   3  10      109.52      120.83     44.73 o 
 -13   3  10       48.22       98.64     38.97 o 
 -12   3  10      242.49      299.34     42.96 o 
 -11   3  10      239.50      241.05     38.82 o 
 -10   3  10     1791.20     1721.30     72.90 o 
  -9   3  10     3844.59     3543.80    106.24 o 
  -8   3  10      302.06      278.70     38.62 o 
  -7   3  10     8243.18     7909.05    260.17 o 
  -6   3  10      377.92      306.00     35.35 o 
  -5   3  10     1451.47     1172.31     48.74 o 
  -4   3  10     6926.22     6622.69    158.54 o 
  -3   3  10      514.79      387.18     26.44 o 
  -2   3  10     3238.81     3286.22    105.52 o 
  -1   3  10      197.49      180.19     18.42 o 
   0   3  10     3123.05     3222.91     97.71 o 
   1   3  10        9.02       16.47     17.57 o 
   2   3  10     2276.84     2530.87     68.32 o 
   3   3  10        4.39       -6.88     18.06 o 
   4   3  10    13798.34    14587.96    329.89 o 
   5   3  10     1278.33     1280.93     68.12 o 
   6   3  10     5707.54     5722.25    176.82 o 
   7   3  10      230.32      204.35     42.17 o 
   8   3  10     2479.06     2395.04    101.27 o 
   9   3  10     2711.00     2668.00    135.06 o 
  10   3  10     2361.29     2251.40    187.54 o 
  11   3  10     2697.36     2454.83    137.08 o 
  12   3  10       12.16      -43.56     56.32 o 
 -14   4  10      268.87      293.71     57.28 o 
 -13   4  10        7.04       28.52     37.98 o 
 -12   4  10      297.51      340.25     45.51 o 
 -11   4  10       87.65      113.50     36.02 o 
 -10   4  10        5.90       17.84     30.80 o 
  -9   4  10       11.38       11.85     29.11 o 
  -8   4  10        5.58        7.85     26.87 o 
  -7   4  10     5254.89     4997.75    132.04 o 
  -6   4  10      866.12      843.36     50.90 o 
  -5   4  10       12.55       19.36     21.60 o 
  -4   4  10     1085.64     1017.34     39.41 o 
  -3   4  10       26.04       19.95     17.87 o 
  -2   4  10     5655.90     5668.33    157.57 o 
  -1   4  10      265.03      327.51     25.96 o 
   0   4  10     3120.00     3213.32     79.53 o 
   1   4  10     3812.39     3773.47    102.59 o 
   2   4  10      434.64      431.21     30.57 o 
   3   4  10     1863.60     1975.65     68.38 o 
   4   4  10       16.00       16.19     23.74 o 
   5   4  10        6.08      -13.22     24.13 o 
   6   4  10      253.07      196.46     40.62 o 
   7   4  10     1065.76     1074.98     67.43 o 
   8   4  10     2247.22     2157.10     96.34 o 
   9   4  10      715.53      627.17     61.52 o 
  10   4  10     2909.45     2766.08    143.39 o 
  11   4  10      101.63       64.35     58.56 o 
  12   4  10      246.31      213.00     71.82 o 
 -14   5  10      477.69      464.06     66.41 o 
 -13   5  10      337.81      390.02     59.17 o 
 -12   5  10     2153.47     2463.91     95.37 o 
 -11   5  10      878.48      799.45     57.36 o 
 -10   5  10      175.30      261.42     39.15 o 
  -9   5  10        3.62      -11.62     29.85 o 
  -8   5  10      325.56      381.81     39.18 o 
  -7   5  10     4987.97     4850.15    130.42 o 
  -6   5  10      248.58      183.75     29.70 o 
  -5   5  10       36.97       34.45     23.48 o 
  -4   5  10     8805.46     8334.26    343.29 o 
  -3   5  10       25.31       25.50     19.31 o 
  -2   5  10     1810.92     1897.82     55.83 o 
  -1   5  10     3502.06     4005.62     98.73 o 
   0   5  10      898.06      910.69     38.50 o 
   1   5  10       48.85       42.74     22.09 o 
   2   5  10      897.52      969.59     47.18 o 
   3   5  10     1585.00     1582.35     61.36 o 
   4   5  10       47.63       32.37     25.77 o 
   5   5  10       18.72       10.19     25.43 o 
   6   5  10    12519.90    12385.04    290.84 o 
   7   5  10     2431.91     2334.26    102.14 o 
   8   5  10       32.83       -6.74     36.72 o 
   9   5  10     4069.36     4090.88    148.59 o 
  10   5  10      391.62      361.70     87.11 o 
  11   5  10       27.08       64.70     60.52 o 
  12   5  10      584.45      559.75     87.57 o 
 -14   6  10       28.25       39.60     70.24 o 
 -13   6  10      117.75      101.41     53.01 o 
 -12   6  10      465.72      471.16     59.79 o 
 -11   6  10      307.27      348.29     44.85 o 
 -10   6  10     1494.35     1666.14     73.90 o 
  -9   6  10       71.84       93.72     34.32 o 
  -8   6  10      441.83      448.77     42.51 o 
  -7   6  10      290.82      276.40     35.62 o 
  -6   6  10      174.20      217.51     32.12 o 
  -5   6  10      245.77      258.94     30.86 o 
  -4   6  10        3.48        8.93     20.03 o 
  -3   6  10     7525.89     8090.91    348.88 o 
  -2   6  10    10193.44    11487.02    322.35 o 
  -1   6  10     1075.04     1159.49     77.05 o 
   0   6  10     1132.42     1274.84     61.90 o 
   1   6  10     2761.03     2738.94     83.36 o 
   2   6  10     1746.07     1770.76     64.64 o 
   3   6  10     3329.68     3492.75    115.57 o 
   4   6  10      333.09      320.01     34.29 o 
   5   6  10     7500.47     7663.10    216.80 o 
   6   6  10      664.19      605.30     46.42 o 
   7   6  10      788.89      867.84     54.61 o 
   8   6  10      355.21      380.01     51.63 o 
   9   6  10     1325.28     1517.74     88.66 o 
  10   6  10     1926.18     1929.19    101.36 o 
  11   6  10     1621.26     1696.74    100.05 o 
  12   6  10     5262.27     4896.27    308.36 o 
 -13   7  10       10.97       42.39     53.93 o 
 -12   7  10      339.55      414.23     58.85 o 
 -11   7  10     1146.44     1058.09     77.34 o 
 -10   7  10      487.25      413.64     53.07 o 
  -9   7  10     1211.06     1245.66     64.87 o 
  -8   7  10     2897.79     2774.54     93.82 o 
  -7   7  10      751.50      735.83     50.84 o 
  -6   7  10       33.90       28.52     27.77 o 
  -5   7  10        1.40      -25.08     25.08 o 
  -4   7  10       89.47       92.17     23.42 o 
  -3   7  10       16.02       67.17     25.59 o 
  -2   7  10     2039.92     2018.18     69.64 o 
  -1   7  10     2453.34     2638.63    109.08 o 
   0   7  10      425.53      464.84     36.57 o 
   1   7  10      267.72      269.05     30.94 o 
   2   7  10        1.12      -22.36     22.36 o 
   3   7  10      816.08      837.63     47.43 o 
   4   7  10      481.01      515.43     41.73 o 
   5   7  10      459.71      508.45     42.64 o 
   6   7  10       65.99       71.48     30.12 o 
   7   7  10      853.75      873.41     55.52 o 
   8   7  10     2320.19     2329.11    107.76 o 
   9   7  10      208.02      202.98     51.64 o 
  10   7  10      393.93      333.09     60.58 o 
  11   7  10      514.51      620.87     73.86 o 
 -13   8  10      406.83      532.48     69.39 o 
 -12   8  10      659.87      755.08     74.45 o 
 -11   8  10        3.11      -44.77     44.77 o 
 -10   8  10       98.43       92.24     47.12 o 
  -9   8  10      187.94      213.42     41.77 o 
  -8   8  10      319.63      341.68     42.72 o 
  -7   8  10      807.18      866.33     55.75 o 
  -6   8  10     4473.51     4344.86    123.75 o 
  -5   8  10       10.61       25.77     23.69 o 
  -4   8  10     2352.91     2373.59     80.20 o 
  -3   8  10     1296.33     1521.20     61.88 o 
  -2   8  10      103.76      149.02     29.06 o 
  -1   8  10      109.96      162.35     28.28 o 
   0   8  10     1649.29     1677.39     88.54 o 
   1   8  10    12652.53    12571.93    443.07 o 
   2   8  10      542.45      582.26     42.07 o 
   3   8  10     1179.59     1275.84     58.17 o 
   4   8  10     3884.01     3985.26    136.39 o 
   5   8  10        7.45       20.57     27.99 o 
   6   8  10       16.28       10.77     28.55 o 
   7   8  10      344.60      376.51     42.30 o 
   8   8  10       84.17      117.22     37.59 o 
   9   8  10     2099.98     2201.51    117.20 o 
  10   8  10        0.85        1.27     46.97 o 
  11   8  10       12.61       20.73     65.83 o 
 -12   9  10        2.20      -22.42     51.32 o 
 -11   9  10      835.46      847.50     76.78 o 
 -10   9  10      177.93      182.93     51.56 o 
  -9   9  10        1.90       29.74     44.05 o 
  -8   9  10     1123.54     1048.62     63.46 o 
  -7   9  10     1851.18     1937.34     78.37 o 
  -6   9  10      709.05      706.64     51.50 o 
  -5   9  10      117.94      116.68     31.47 o 
  -4   9  10     1262.20     1313.60     60.09 o 
  -3   9  10        2.29        0.42     26.18 o 
  -2   9  10     1903.61     1950.76     80.89 o 
  -1   9  10       27.40       11.13     23.79 o 
   0   9  10     3214.90     3300.97     99.70 o 
   1   9  10      230.40      204.28     32.11 o 
   2   9  10      190.03      235.24     32.87 o 
   3   9  10      228.32      308.12     35.37 o 
   4   9  10       63.16       57.15     28.70 o 
   5   9  10     3673.79     3625.60    157.13 o 
   6   9  10      860.95     1018.12     58.23 o 
   7   9  10       88.55      110.35     35.44 o 
   8   9  10        1.32      -28.02     33.61 o 
   9   9  10      257.77      264.58     44.90 o 
  10   9  10      108.65       95.49     54.94 o 
 -12  10  10       12.43       56.17     70.00 o 
 -11  10  10      135.99      163.94     57.74 o 
 -10  10  10      204.34      248.58     56.58 o 
  -9  10  10      379.85      535.52     61.69 o 
  -8  10  10      564.11      498.01     58.27 o 
  -7  10  10     4471.47     5044.32    143.53 o 
  -6  10  10      105.70       78.56     39.80 o 
  -5  10  10       13.35       10.97     29.73 o 
  -4  10  10      521.09      532.94     44.87 o 
  -3  10  10      241.39      266.38     38.99 o 
  -2  10  10      693.62      694.15     52.08 o 
  -1  10  10     5422.27     5684.26    156.23 o 
   0  10  10     1975.95     1878.39     75.58 o 
   1  10  10       31.06       36.39     26.53 o 
   2  10  10        5.06       15.18     25.13 o 
   3  10  10     3713.50     3555.90    108.33 o 
   4  10  10      480.92      534.20     44.57 o 
   5  10  10       17.16       -8.09     27.58 o 
   6  10  10        8.77       27.92     31.33 o 
   7  10  10       98.61       78.24     34.65 o 
   8  10  10      467.87      468.18     50.95 o 
   9  10  10       11.92      -22.33     37.20 o 
  10  10  10      831.73      967.59    167.42 o 
 -11  11  10      311.42      394.75     66.73 o 
 -10  11  10      929.19     1001.64     84.61 o 
  -9  11  10       29.56       34.75     47.07 o 
  -8  11  10      133.49       28.35     45.22 o 
  -7  11  10     7335.86     8293.37    299.65 o 
  -6  11  10      532.17      482.71     54.15 o 
  -5  11  10     2030.26     2208.21    101.80 o 
  -4  11  10      533.16      562.95     51.97 o 
  -3  11  10     4184.78     4509.01    145.79 o 
  -2  11  10       49.98       50.86     31.77 o 
  -1  11  10       90.64       89.97     29.40 o 
   0  11  10     4567.74     4690.49    129.93 o 
   1  11  10     1510.50     1547.11     64.94 o 
   2  11  10        0.19        4.37     26.12 o 
   3  11  10      789.54      747.99     49.39 o 
   4  11  10     1490.76     1608.86     69.62 o 
   5  11  10     2388.96     2158.14     83.80 o 
   6  11  10     3333.11     3286.88    141.36 o 
   7  11  10      548.77      631.85     54.92 o 
   8  11  10      377.68      360.55     49.50 o 
   9  11  10       62.77       64.92     57.90 o 
 -10  12  10      176.50      165.18     58.16 o 
  -9  12  10       58.67       77.00     52.73 o 
  -8  12  10      174.60      102.11     73.14 o 
  -7  12  10      900.18      999.90     91.90 o 
  -6  12  10     1835.33     1840.67    113.43 o 
  -5  12  10      907.44     1018.12     64.16 o 
  -4  12  10     1065.72     1091.48     66.56 o 
  -3  12  10      282.04      329.50     42.80 o 
  -2  12  10       61.74       49.91     32.24 o 
  -1  12  10      168.51      150.47     41.19 o 
   0  12  10      200.10      204.42     33.12 o 
   1  12  10     2358.73     2363.80     83.90 o 
   2  12  10     4099.48     3855.42    174.43 o 
   3  12  10       15.88       25.36     28.50 o 
   4  12  10     2285.56     2125.81     82.74 o 
   5  12  10        3.93       -4.24     31.74 o 
   6  12  10     2174.26     2070.97     85.87 o 
   7  12  10      302.73      320.76     48.04 o 
   8  12  10      184.09      119.68     73.14 o 
  -9  13  10      775.56      767.42    118.21 o 
  -8  13  10     1381.94     1456.78    174.17 o 
  -7  13  10        2.98        3.88     70.34 o 
  -6  13  10     1063.26     1239.45    131.71 o 
  -5  13  10      551.60      588.15     67.56 o 
  -4  13  10       61.70       13.89     33.82 o 
  -3  13  10       27.23       -7.02     31.89 o 
  -2  13  10       50.91       19.71     33.52 o 
  -1  13  10     2253.56     2233.25     94.24 o 
   0  13  10       89.15       84.70     30.76 o 
   1  13  10     1434.32     1423.67     66.05 o 
   2  13  10      846.98      772.38     53.16 o 
   3  13  10     2948.82     2706.66     95.12 o 
   4  13  10      225.96      324.40     50.03 o 
   5  13  10     2078.63     2045.02     84.90 o 
   6  13  10      553.74      462.95     49.78 o 
   7  13  10      538.98      433.92     86.78 o 
  -8  14  10       16.39      -59.77     78.63 o 
  -7  14  10        2.75      -46.94     85.31 o 
  -6  14  10     1363.38     1653.98    152.04 o 
  -5  14  10      570.78      573.79     69.16 o 
  -4  14  10       15.70       20.34     43.10 o 
  -3  14  10        4.41       38.83     36.21 o 
  -2  14  10       72.12       86.54     36.99 o 
  -1  14  10       21.87       47.44     35.17 o 
   0  14  10      209.05      272.41     38.29 o 
   1  14  10     5004.97     5103.47    176.85 o 
   2  14  10      362.69      358.62     41.96 o 
   3  14  10      325.83      340.65     43.17 o 
   4  14  10      521.68      575.68     52.47 o 
   5  14  10        0.28       66.59     37.80 o 
  -6  15  10      138.54       20.99     80.10 o 
  -5  15  10        1.55      -43.98     43.98 o 
  -4  15  10       27.67       -0.05     46.13 o 
  -3  15  10       42.37       50.82     45.58 o 
  -2  15  10        6.89        6.58     36.32 o 
  -1  15  10      128.38      127.72     41.59 o 
   0  15  10     1930.79     1865.42     97.41 o 
   1  15  10      142.26      144.72     38.51 o 
   2  15  10      218.60      198.96     40.75 o 
   3  15  10      250.23      269.50     62.20 o 
   4  15  10     1599.94     1732.74    176.91 o 
  -3  16  10      193.48      141.07     76.22 o 
  -2  16  10        1.84      -31.02     61.91 o 
  -1  16  10      706.90      761.72     84.57 o 
   0  16  10       48.86       70.87     86.38 o 
   1  16  10      213.15      207.87     68.65 o 
 -14   1  11       36.54       18.37     42.33 o 
 -13   1  11      781.74      640.94     56.16 o 
 -12   1  11       10.47      -27.56     33.02 o 
 -11   1  11      883.82      812.15     54.48 o 
 -10   1  11     1353.00     1353.76     63.58 o 
  -9   1  11      646.38      608.39     44.97 o 
  -8   1  11      460.87      449.55     39.30 o 
  -7   1  11      950.90      818.69     45.34 o 
  -6   1  11      885.89      739.00     42.26 o 
  -5   1  11      135.68       86.33     27.26 o 
  -4   1  11      226.52      216.95     26.43 o 
  -3   1  11     8768.59     8366.49    285.42 o 
  -2   1  11       28.08       77.13     16.72 o 
  -1   1  11     1638.75     1660.14     45.09 o 
   0   1  11      542.64      559.05     27.60 o 
   1   1  11      283.81      360.79     27.61 o 
   2   1  11      120.15       86.40     24.68 o 
   3   1  11     5553.04     5902.78    150.99 o 
   4   1  11     4310.30     4461.64    130.94 o 
   5   1  11       10.15      -12.38     29.90 o 
   6   1  11      188.10      206.20     39.83 o 
   7   1  11      252.29      221.53     52.90 o 
   8   1  11      773.35      724.87     73.61 o 
   9   1  11      687.67      542.18     69.87 o 
  10   1  11     1454.85     1350.95    100.49 o 
  11   1  11      348.75      292.16     69.18 o 
  12   1  11      899.96      689.43     89.92 o 
 -14   2  11       22.94       -3.51     41.41 o 
 -13   2  11     1315.58     1416.33     75.52 o 
 -12   2  11      164.35      198.13     40.38 o 
 -11   2  11       16.80      -28.68     31.47 o 
 -10   2  11     1053.55     1045.00     57.86 o 
  -9   2  11     1021.22      900.85     52.64 o 
  -8   2  11     2210.95     2063.13     73.77 o 
  -7   2  11       84.24       96.50     31.54 o 
  -6   2  11      176.07      192.33     27.86 o 
  -5   2  11     8171.58     7458.03    178.73 o 
  -4   2  11      225.21      238.59     30.49 o 
  -3   2  11       29.62       31.56     17.63 o 
  -2   2  11     6121.06     6365.90    193.79 o 
  -1   2  11     3782.23     3875.62    117.28 o 
   0   2  11     2123.99     2226.03     62.06 o 
   1   2  11      641.70      568.63     32.34 o 
   2   2  11     5137.04     5506.77    124.42 o 
   3   2  11     1558.79     1554.18     59.92 o 
   4   2  11      428.53      530.55     48.24 o 
   5   2  11     3792.43     3840.23    130.01 o 
   6   2  11     1607.98     1567.75     77.49 o 
   7   2  11     4193.68     3997.26    169.66 o 
   8   2  11        2.81       -5.90     52.62 o 
   9   2  11      201.03      182.13     61.44 o 
  10   2  11      412.48      355.17     67.26 o 
  11   2  11      402.06      325.41     69.91 o 
  12   2  11      425.59      346.06     76.17 o 
 -14   3  11       76.89       37.98     45.83 o 
 -13   3  11      172.67      144.58     43.70 o 
 -12   3  11      173.99      184.00     41.81 o 
 -11   3  11       38.58       79.84     35.06 o 
 -10   3  11        6.31        7.61     29.26 o 
  -9   3  11       27.27       54.78     38.68 o 
  -8   3  11      121.98      113.69     30.98 o 
  -7   3  11        6.84        4.80     25.20 o 
  -6   3  11       29.42       27.96     24.70 o 
  -5   3  11       31.08       23.80     22.38 o 
  -4   3  11        9.37        7.30     20.83 o 
  -3   3  11      183.60      163.72     21.25 o 
  -2   3  11      979.89      953.06     49.94 o 
  -1   3  11     1252.27     1394.96     46.88 o 
   0   3  11       38.42       66.14     19.43 o 
   1   3  11      129.96      170.26     23.62 o 
   2   3  11     2598.27     2732.75     80.01 o 
   3   3  11     1004.70     1128.61     52.21 o 
   4   3  11     1107.68     1046.89     62.91 o 
   5   3  11     1852.03     1917.47     88.27 o 
   6   3  11        3.39      -10.82     31.59 o 
   7   3  11     2401.14     2385.22    120.10 o 
   8   3  11      471.39      449.54     52.54 o 
   9   3  11      210.99      158.35     55.54 o 
  10   3  11        9.91        2.10     52.78 o 
  11   3  11      357.79      210.31     67.22 o 
  12   3  11      330.13      244.84     96.55 o 
 -14   4  11       35.60      -31.79     50.38 o 
 -13   4  11      496.38      519.23     55.48 o 
 -12   4  11      226.47      171.74     42.12 o 
 -11   4  11      334.59      355.95     44.37 o 
 -10   4  11      169.53      115.30     35.53 o 
  -9   4  11      176.95      181.95     35.50 o 
  -8   4  11      260.02      280.89     35.96 o 
  -7   4  11      651.15      604.59     43.46 o 
  -6   4  11      113.69       94.39     27.69 o 
  -5   4  11     1054.81      967.25     48.01 o 
  -4   4  11     3884.56     3508.38     96.99 o 
  -3   4  11       45.81       39.53     18.98 o 
  -2   4  11     5127.45     5169.99    231.40 o 
  -1   4  11      597.43      687.23     35.27 o 
   0   4  11     2400.72     2465.57     67.65 o 
   1   4  11      542.14      554.42     34.24 o 
   2   4  11      156.74      165.13     28.94 o 
   3   4  11     3000.02     2813.65     87.69 o 
   4   4  11     8210.03     8252.44    202.05 o 
   5   4  11       79.96       61.63     34.29 o 
   6   4  11       13.46       -3.99     33.95 o 
   7   4  11       11.46      -11.27     35.54 o 
   8   4  11     1712.86     1636.40     86.44 o 
   9   4  11      223.96      235.30     50.10 o 
  10   4  11      161.48      154.83     59.69 o 
  11   4  11      386.49      376.95     77.58 o 
 -13   5  11      249.13      256.82     48.54 o 
 -12   5  11      222.22      220.83     45.72 o 
 -11   5  11      429.18      508.42     50.36 o 
 -10   5  11        4.07       38.44     33.75 o 
  -9   5  11       34.93       21.11     32.10 o 
  -8   5  11     2360.42     2200.66     80.21 o 
  -7   5  11     2146.41     2159.62    118.29 o 
  -6   5  11     3054.47     2685.60     85.65 o 
  -5   5  11       28.18        7.62     23.46 o 
  -4   5  11     4397.82     4056.55    138.02 o 
  -3   5  11     3970.18     4043.31    110.66 o 
  -2   5  11      446.89      438.51     38.10 o 
  -1   5  11      382.70      418.78     31.03 o 
   0   5  11       11.30      -18.57     18.57 o 
   1   5  11    10008.89    10135.71    260.02 o 
   2   5  11     2348.50     2404.13     79.21 o 
   3   5  11     7317.88     7340.98    182.77 o 
   4   5  11      238.99      267.60     33.79 o 
   5   5  11     5071.31     4904.16    136.14 o 
   6   5  11     6101.96     6084.64    193.07 o 
   7   5  11     1431.36     1307.84     78.92 o 
   8   5  11       14.38      -37.69     37.69 o 
   9   5  11     1862.61     1712.36     93.33 o 
  10   5  11       14.46      -45.43     53.17 o 
  11   5  11      750.61      682.84     91.72 o 
 -13   6  11      157.63      282.33     60.35 o 
 -12   6  11      248.71      320.79     49.15 o 
 -11   6  11      570.54      607.45     57.49 o 
 -10   6  11      441.33      462.74     47.81 o 
  -9   6  11     3914.79     3831.36    117.45 o 
  -8   6  11       81.18       67.41     32.29 o 
  -7   6  11      976.59      968.65     54.99 o 
  -6   6  11      178.84      181.88     32.04 o 
  -5   6  11     4418.07     4186.07    115.51 o 
  -4   6  11    11013.33    11080.11    258.67 o 
  -3   6  11      226.03      169.10     30.04 o 
  -2   6  11       38.93       17.19     24.36 o 
  -1   6  11     1025.12     1139.74     45.39 o 
   0   6  11       42.59       47.49     23.59 o 
   1   6  11      312.48      364.80     34.54 o 
   2   6  11      180.34      241.17     31.86 o 
   3   6  11     6160.51     6141.19    177.58 o 
   4   6  11     2742.99     2679.06     88.84 o 
   5   6  11      422.92      418.44     40.18 o 
   6   6  11      291.28      352.95     50.01 o 
   7   6  11     1824.77     1623.37     87.74 o 
   8   6  11     2247.07     2152.38    104.53 o 
   9   6  11      256.38      204.80     52.78 o 
  10   6  11      774.84      847.65     77.45 o 
  11   6  11      628.99      545.17    121.68 o 
 -13   7  11       34.83       52.57     54.77 o 
 -12   7  11       72.11       87.00     61.29 o 
 -11   7  11     2272.72     2672.21    101.04 o 
 -10   7  11      814.13      831.18     65.51 o 
  -9   7  11      809.95      944.81     60.54 o 
  -8   7  11      706.26      662.96     51.43 o 
  -7   7  11     2352.39     2443.97     85.97 o 
  -6   7  11      989.48      978.85     54.47 o 
  -5   7  11     1887.71     1759.50     68.73 o 
  -4   7  11      243.28      273.66     34.55 o 
  -3   7  11     5591.75     6005.72    154.57 o 
  -2   7  11      485.52      510.47     40.49 o 
  -1   7  11     4165.86     4368.54    210.74 o 
   0   7  11     2060.47     1852.33     84.50 o 
   1   7  11       65.73       91.55     27.04 o 
   2   7  11      362.60      394.73     37.01 o 
   3   7  11        1.20      -12.19     25.08 o 
   4   7  11      675.21      687.93     48.10 o 
   5   7  11      129.79      128.72     32.21 o 
   6   7  11      780.00      862.27     55.18 o 
   7   7  11      142.13      126.66     44.88 o 
   8   7  11       91.22       74.43     45.16 o 
   9   7  11      280.12      220.24     54.55 o 
  10   7  11     1849.20     2170.88    114.40 o 
  11   7  11      501.72      523.11    128.77 o 
 -12   8  11     1277.94     1530.64     96.64 o 
 -11   8  11      532.82      548.26     65.14 o 
 -10   8  11      723.11      857.14     94.90 o 
  -9   8  11      372.05      422.44     47.34 o 
  -8   8  11      886.73      932.80     60.24 o 
  -7   8  11      295.29      278.76     40.23 o 
  -6   8  11       10.97      -16.60     28.27 o 
  -5   8  11    11224.06    11999.31    328.48 o 
  -4   8  11     4548.23     4771.61    167.99 o 
  -3   8  11       65.63       93.28     29.34 o 
  -2   8  11      866.10      974.88     71.81 o 
  -1   8  11       15.25       15.76     28.55 o 
   0   8  11     4529.00     4737.39    289.10 o 
   1   8  11      630.83      615.52     43.70 o 
   2   8  11      501.06      448.82     40.62 o 
   3   8  11     2164.56     2278.08     81.26 o 
   4   8  11       76.38       72.70     30.34 o 
   5   8  11       10.82        8.42     28.58 o 
   6   8  11        6.02       -0.62     29.09 o 
   7   8  11     2279.67     2175.67     91.39 o 
   8   8  11     3525.32     3470.01    175.62 o 
   9   8  11      405.07      439.67     63.49 o 
  10   8  11      565.14      694.69     76.42 o 
 -12   9  11        1.65        6.88     54.10 o 
 -11   9  11     1546.43     1666.36    124.54 o 
 -10   9  11       74.37      118.60     48.70 o 
  -9   9  11      360.70      405.83     57.51 o 
  -8   9  11     3406.34     3541.53    114.52 o 
  -7   9  11      595.51      648.10     52.56 o 
  -6   9  11     3349.10     3269.21    122.75 o 
  -5   9  11      192.80      223.56     43.56 o 
  -4   9  11      904.72      994.41     55.29 o 
  -3   9  11     1606.30     1713.55     78.14 o 
  -2   9  11      784.82      931.73     67.13 o 
  -1   9  11      637.51      711.95     54.03 o 
   0   9  11      285.13      296.35     35.67 o 
   1   9  11      180.92      174.51     31.78 o 
   2   9  11     1552.73     1555.13     65.89 o 
   3   9  11     3282.03     3129.93    100.13 o 
   4   9  11      682.33      730.61     50.53 o 
   5   9  11     4337.33     4463.13    131.79 o 
   6   9  11      545.63      552.60     48.99 o 
   7   9  11       66.88       66.91     35.86 o 
   8   9  11      441.57      473.59     51.17 o 
   9   9  11     1233.97     1233.82    101.96 o 
 -11  10  11       19.22       43.39     53.30 o 
 -10  10  11     1606.78     1682.07     98.18 o 
  -9  10  11        8.70       17.83     46.22 o 
  -8  10  11        4.86        8.95     42.23 o 
  -7  10  11        7.14        0.81     39.49 o 
  -6  10  11      285.10      301.37     48.79 o 
  -5  10  11     3834.22     4178.14    144.45 o 
  -4  10  11      777.05      703.39     55.29 o 
  -3  10  11       24.40       67.41     32.07 o 
  -2  10  11        5.19      -22.70     29.28 o 
  -1  10  11      141.45      130.45     34.49 o 
   0  10  11     1041.81     1002.13     53.69 o 
   1  10  11      252.21      309.92     35.88 o 
   2  10  11      131.02      138.94     32.38 o 
   3  10  11     1525.22     1562.94     68.16 o 
   4  10  11      336.22      372.13     40.68 o 
   5  10  11       77.47       86.67     34.30 o 
   6  10  11      499.63      506.72     48.49 o 
   7  10  11      806.27      829.75     60.62 o 
   8  10  11     1619.78     1669.79     82.71 o 
   9  10  11       57.76       40.12    109.78 o 
 -10  11  11       57.21       88.75     56.37 o 
  -9  11  11      393.05      418.40     75.76 o 
  -8  11  11     1212.49     1416.04    108.47 o 
  -7  11  11      569.19      674.27     64.33 o 
  -6  11  11     1981.72     1949.26     94.33 o 
  -5  11  11      653.82      800.80    120.61 o 
  -4  11  11      128.27      124.25     38.10 o 
  -3  11  11      239.52      285.00     51.92 o 
  -2  11  11        0.54      -24.51     29.39 o 
  -1  11  11      115.02      104.97     35.10 o 
   0  11  11       43.78      -21.03     27.02 o 
   1  11  11        2.08      -17.60     27.46 o 
   2  11  11     2606.37     2415.36     86.35 o 
   3  11  11      319.77      322.96     57.90 o 
   4  11  11      786.79      777.10     54.23 o 
   5  11  11        1.97        7.73     32.96 o 
   6  11  11     1117.92     1158.48     66.85 o 
   7  11  11      694.44      653.08     58.37 o 
   8  11  11      100.94      140.15     60.87 o 
 -10  12  11       83.19      108.31    109.92 o 
  -9  12  11        1.04       27.49     62.52 o 
  -8  12  11       45.43       77.43     62.10 o 
  -7  12  11       65.82       95.02     58.06 o 
  -6  12  11       33.28       78.77     50.16 o 
  -5  12  11      202.73      286.05     56.21 o 
  -4  12  11     1820.31     2031.30     90.60 o 
  -3  12  11      828.53      899.83     62.35 o 
  -2  12  11       17.95        4.65     31.68 o 
  -1  12  11      181.64      197.11     38.57 o 
   0  12  11     1279.94     1577.65     79.12 o 
   1  12  11     1220.26     1141.18     62.47 o 
   2  12  11       77.71      114.43     33.10 o 
   3  12  11      887.89      877.71     56.60 o 
   4  12  11      386.48      407.67     44.78 o 
   5  12  11      371.12      395.16     47.00 o 
   6  12  11        1.11       -7.04     35.65 o 
   7  12  11     3957.44     3832.59    377.02 o 
  -8  13  11      209.94      257.28     71.71 o 
  -7  13  11        5.30       32.49     71.41 o 
  -6  13  11      490.12      516.83     94.94 o 
  -5  13  11      292.25      238.06     44.82 o 
  -4  13  11      110.11      116.26     39.09 o 
  -3  13  11        2.68       21.76     33.98 o 
  -2  13  11     1856.60     1897.75    217.90 o 
  -1  13  11       17.35      -29.27     32.34 o 
   0  13  11     1342.89     1406.61     76.88 o 
   1  13  11      466.92      444.82     44.44 o 
   2  13  11      265.23      297.30     47.17 o 
   3  13  11      229.97      261.64     40.49 o 
   4  13  11      408.05      487.77     50.04 o 
   5  13  11      319.64      306.64     45.76 o 
   6  13  11       98.97      140.51     58.48 o 
  -6  14  11      268.55      365.86     93.07 o 
  -5  14  11      113.77      134.81     52.08 o 
  -4  14  11      264.69      269.71     55.56 o 
  -3  14  11      787.17      894.06     83.23 o 
  -2  14  11      634.83      768.88     63.29 o 
  -1  14  11     1511.72     1603.16     83.19 o 
   0  14  11      234.87      181.80     44.60 o 
   1  14  11      582.74      600.37     51.37 o 
   2  14  11      489.12      456.46     47.12 o 
   3  14  11       72.39       72.77     36.31 o 
   4  14  11       13.83       18.85     45.35 o 
  -4  15  11      105.73      142.41     73.28 o 
  -3  15  11      313.79      298.33     81.70 o 
  -2  15  11       24.58       74.49     43.11 o 
  -1  15  11      880.58     1022.47     72.56 o 
   0  15  11     1401.71     1491.51     84.66 o 
   1  15  11       56.43       77.22     46.80 o 
   2  15  11     2173.72     2178.12    166.75 o 
 -14   0  12       80.52       -2.68     65.64 o 
 -13   0  12      537.56      457.11    127.30 o 
 -12   0  12     1028.21     1067.12     94.24 o 
 -11   0  12      325.75      252.85     58.55 o 
 -10   0  12     4681.80     4574.38    393.67 o 
  -9   0  12     5508.94     5038.31    494.90 o 
  -8   0  12     5890.61     5890.19    548.78 o 
  -7   0  12     2582.95     2552.84    160.20 o 
  -6   0  12       61.33       76.47     36.30 o 
  -5   0  12      155.06      101.17     37.19 o 
  -4   0  12     1229.98     1121.63     71.19 o 
  -3   0  12     1320.68     1429.18     83.31 o 
  -2   0  12    12353.42    12133.98    385.38 o 
  -1   0  12     6868.22     6756.66    187.35 o 
   0   0  12     3569.63     3796.25    325.01 o 
   1   0  12     4734.52     5066.66    188.68 o 
   2   0  12     4440.18     4705.44    187.14 o 
   3   0  12     2855.40     2710.30    122.21 o 
   4   0  12       11.64        7.27     37.15 o 
   5   0  12       52.48       62.98     42.07 o 
   6   0  12      162.15      207.67     69.40 o 
   7   0  12      335.59      299.13     81.30 o 
   8   0  12      218.42      107.51     70.87 o 
   9   0  12     7773.76     6125.29    340.58 o 
  10   0  12      305.87      255.14     91.60 o 
  11   0  12     7706.90     6478.71    369.47 o 
 -14   1  12       95.15       91.77     56.44 o 
 -13   1  12      352.01      365.19     50.11 o 
 -12   1  12      501.76      544.73     51.31 o 
 -11   1  12     2534.84     2508.85     91.04 o 
 -10   1  12     1245.81     1086.46     60.22 o 
  -9   1  12       16.37      -28.21     28.21 o 
  -8   1  12       39.48       17.46     31.81 o 
  -7   1  12      286.42      264.83     37.97 o 
  -6   1  12      420.15      420.85     36.56 o 
  -5   1  12     4337.20     4038.13    109.55 o 
  -4   1  12    10402.49     9714.14    224.72 o 
  -3   1  12     6178.54     5387.09    134.74 o 
  -2   1  12      783.36      839.75     45.09 o 
  -1   1  12      255.59      213.94     21.64 o 
   0   1  12     1789.85     1696.03     53.76 o 
   1   1  12     7651.21     7862.30    190.98 o 
   2   1  12     5183.14     5597.37    145.04 o 
   3   1  12     2641.96     2857.74    101.12 o 
   4   1  12       28.35        6.95     27.16 o 
   5   1  12     5276.69     5435.96    297.44 o 
   6   1  12      102.99       85.57     36.48 o 
   7   1  12     1095.28     1076.17     84.90 o 
   8   1  12      892.71      630.27     74.05 o 
   9   1  12    10484.00     8690.25    317.64 o 
  10   1  12     4997.94     3943.74    181.80 o 
  11   1  12     2090.61     1789.84    122.60 o 
 -14   2  12       14.63       13.63     76.40 o 
 -13   2  12        6.16      -15.87     39.84 o 
 -12   2  12      991.76     1030.34     65.89 o 
 -11   2  12      143.16      127.00     38.01 o 
 -10   2  12     1830.09     1868.03     87.01 o 
  -9   2  12      969.65      883.10     54.07 o 
  -8   2  12      116.36      128.08     31.20 o 
  -7   2  12      871.93      843.14     48.85 o 
  -6   2  12     2168.20     1827.03     66.59 o 
  -5   2  12      777.74      691.21     42.03 o 
  -4   2  12      318.03      296.22     30.85 o 
  -3   2  12       35.42       -3.87     21.98 o 
  -2   2  12     5271.15     5035.28    159.11 o 
  -1   2  12       76.61       45.78     20.96 o 
   0   2  12     4241.69     4443.40    105.50 o 
   1   2  12    17898.86    18742.58    614.78 o 
   2   2  12     2300.80     2369.14     78.40 o 
   3   2  12      637.44      728.70     46.16 o 
   4   2  12      538.38      463.20     47.43 o 
   5   2  12        4.12       33.71     34.22 o 
   6   2  12     2447.75     2258.52     96.85 o 
   7   2  12      172.52      138.86     74.68 o 
   8   2  12     1227.64     1277.27     97.75 o 
   9   2  12      506.95      371.62     77.69 o 
  10   2  12      817.52      610.50     80.78 o 
  11   2  12     1326.39     1098.53    103.54 o 
 -14   3  12       18.85      -22.87     98.55 o 
 -13   3  12      232.83      143.67     44.29 o 
 -12   3  12       80.11      104.33     40.98 o 
 -11   3  12     2208.26     2085.71     86.05 o 
 -10   3  12      690.76      628.59     51.59 o 
  -9   3  12       91.33      131.10     34.76 o 
  -8   3  12      227.42      254.91     36.47 o 
  -7   3  12       14.91        1.13     26.33 o 
  -6   3  12       30.94       37.68     26.06 o 
  -5   3  12      828.38      793.26     44.81 o 
  -4   3  12      768.20      822.57     52.48 o 
  -3   3  12     9957.74     9694.76    311.47 o 
  -2   3  12      291.65      268.78     29.55 o 
  -1   3  12       35.09       14.11     19.92 o 
   0   3  12      930.05     1030.38     42.76 o 
   1   3  12      743.63      759.54     39.56 o 
   2   3  12     1298.17     1502.12     53.68 o 
   3   3  12     5658.83     5371.14    168.25 o 
   4   3  12      843.22      730.87     57.74 o 
   5   3  12      234.06      199.27     41.78 o 
   6   3  12        3.37      -33.16     33.16 o 
   7   3  12     1865.59     1872.03     91.12 o 
   8   3  12       67.22       45.58     58.90 o 
   9   3  12     1148.73     1047.13    208.60 o 
  10   3  12      934.65      893.22     95.74 o 
  11   3  12     1401.53     1217.93    110.24 o 
 -14   4  12       20.10      101.09    105.91 o 
 -13   4  12      137.99      147.72     47.56 o 
 -12   4  12     2152.49     2264.17    109.13 o 
 -11   4  12      402.68      380.08     47.40 o 
 -10   4  12     4778.95     4909.84    175.40 o 
  -9   4  12      745.12      663.53     58.37 o 
  -8   4  12      384.04      317.06     38.15 o 
  -7   4  12      533.82      561.62     44.92 o 
  -6   4  12     1123.72      926.98     55.87 o 
  -5   4  12     2382.93     2184.35    101.46 o 
  -4   4  12      377.00      376.58     33.83 o 
  -3   4  12     2303.26     2336.39    141.12 o 
  -2   4  12      985.16      988.41     47.79 o 
  -1   4  12      249.41      244.01     26.31 o 
   0   4  12     1813.96     1960.50     60.23 o 
   1   4  12     9193.13     9144.71    257.76 o 
   2   4  12      308.46      333.94     35.34 o 
   3   4  12     2288.94     2146.70     76.43 o 
   4   4  12      296.31      294.27     44.21 o 
   5   4  12      452.46      458.46     51.61 o 
   6   4  12      643.22      731.86     62.57 o 
   7   4  12       18.24      -29.17     37.61 o 
   8   4  12     3685.47     3611.35    138.31 o 
   9   4  12      419.55      368.82     70.36 o 
  10   4  12      147.24      102.01     93.47 o 
 -13   5  12      381.90      446.85     73.44 o 
 -12   5  12      518.40      640.06     58.44 o 
 -11   5  12     1547.31     1653.11     78.38 o 
 -10   5  12       82.75       62.91     35.92 o 
  -9   5  12     6279.97     6251.14    268.42 o 
  -8   5  12        2.12      -15.59     28.80 o 
  -7   5  12     2140.21     2228.25     79.60 o 
  -6   5  12      274.57      286.52     34.74 o 
  -5   5  12      984.81      926.56     50.14 o 
  -4   5  12     2088.32     2058.30     90.66 o 
  -3   5  12       11.34        0.97     24.21 o 
  -2   5  12      655.07      750.96     44.04 o 
  -1   5  12      309.22      318.82     32.27 o 
   0   5  12       60.33       54.04     25.36 o 
   1   5  12      600.95      645.56     43.71 o 
   2   5  12     7644.17     7870.94    195.06 o 
   3   5  12      630.71      682.33     46.82 o 
   4   5  12      241.01      290.82     45.45 o 
   5   5  12      309.18      346.69     49.53 o 
   6   5  12      277.09      260.26     48.55 o 
   7   5  12      758.57      834.69     89.37 o 
   8   5  12       58.40       32.28     43.98 o 
   9   5  12     8798.35     8529.26    286.25 o 
  10   5  12      427.05      374.10    119.68 o 
 -13   6  12       21.91      -25.81     85.18 o 
 -12   6  12       27.14        4.85     40.68 o 
 -11   6  12        8.19       16.90     39.17 o 
 -10   6  12     1074.03     1071.08     74.55 o 
  -9   6  12       51.81       15.20     34.05 o 
  -8   6  12      205.82      184.99     37.01 o 
  -7   6  12       40.20       23.41     30.37 o 
  -6   6  12      216.38      163.00     32.94 o 
  -5   6  12      569.43      585.00     53.04 o 
  -4   6  12     2278.25     2267.57     91.67 o 
  -3   6  12        3.73       13.94     26.20 o 
  -2   6  12     5543.20     6201.09    302.29 o 
  -1   6  12     1160.00     1185.14    116.20 o 
   0   6  12       17.99       27.77     25.37 o 
   1   6  12      577.15      563.61     43.83 o 
   2   6  12      210.94      280.25     35.23 o 
   3   6  12      699.40      766.91     49.62 o 
   4   6  12      700.17      648.25     47.74 o 
   5   6  12       21.08       34.86     36.74 o 
   6   6  12      686.26      637.64     61.64 o 
   7   6  12        6.67       15.57     41.17 o 
   8   6  12        9.92       -7.86     43.62 o 
   9   6  12     2803.91     2966.28    131.37 o 
  10   6  12       25.48       44.91     54.16 o 
 -12   7  12      274.27      284.20     60.90 o 
 -11   7  12     1118.21     1258.27     74.40 o 
 -10   7  12      466.55      473.22     51.08 o 
  -9   7  12       25.22       59.36     36.46 o 
  -8   7  12      619.05      572.72     49.22 o 
  -7   7  12      136.67      192.12     36.96 o 
  -6   7  12      255.42      248.93     44.10 o 
  -5   7  12       26.80       24.48     47.28 o 
  -4   7  12     2175.97     2425.76     97.99 o 
  -3   7  12        2.60      -10.44     25.46 o 
  -2   7  12     2391.79     2537.84    162.47 o 
  -1   7  12      332.41      353.76     48.08 o 
   0   7  12      231.05      241.08     33.69 o 
   1   7  12     2321.69     2292.72     80.64 o 
   2   7  12       67.01       83.16     29.86 o 
   3   7  12      761.29      738.74     49.95 o 
   4   7  12        1.31      -14.47     28.34 o 
   5   7  12     1472.41     1648.95     78.23 o 
   6   7  12     4646.77     4718.86    187.43 o 
   7   7  12      816.71      890.89     74.84 o 
   8   7  12      780.11      793.46    109.64 o 
   9   7  12     1857.73     1981.56    109.42 o 
  10   7  12       10.31      -15.65     97.21 o 
 -12   8  12       10.61       -7.69     53.54 o 
 -11   8  12      260.02      221.43     56.09 o 
 -10   8  12        2.57      -30.10     37.10 o 
  -9   8  12        1.48      -18.66     35.97 o 
  -8   8  12      411.98      406.67     46.57 o 
  -7   8  12       76.55       92.53     42.00 o 
  -6   8  12        2.67      -37.74     51.05 o 
  -5   8  12       11.98       -0.35     34.67 o 
  -4   8  12     3529.37     3770.21    131.73 o 
  -3   8  12     1040.85     1132.44     68.73 o 
  -2   8  12     1939.25     2361.56    110.93 o 
  -1   8  12      899.89      906.81     80.83 o 
   0   8  12      297.25      310.66     36.03 o 
   1   8  12     4199.02     4445.10    177.70 o 
   2   8  12     1307.73     1235.47     60.43 o 
   3   8  12       46.39       44.89     30.48 o 
   4   8  12     1663.54     1679.43     72.56 o 
   5   8  12     1565.43     1439.43     68.84 o 
   6   8  12      123.77      116.97     37.16 o 
   7   8  12      491.29      668.92     69.59 o 
   8   8  12      249.73      244.56     56.86 o 
   9   8  12       16.45       51.84     54.22 o 
 -11   9  12      225.96      211.13     59.82 o 
 -10   9  12      139.39      146.77     52.97 o 
  -9   9  12       39.50        5.52     38.91 o 
  -8   9  12      218.96      142.57     48.47 o 
  -7   9  12      403.65      501.16     56.82 o 
  -6   9  12      265.61      283.71     47.71 o 
  -5   9  12     2330.52     2531.14    105.76 o 
  -4   9  12       11.64       16.69     42.22 o 
  -3   9  12      122.71      138.54     36.97 o 
  -2   9  12      119.15      154.78     35.81 o 
  -1   9  12     1206.32     1276.61     69.73 o 
   0   9  12      918.34     1065.10     64.67 o 
   1   9  12      558.68      609.48     47.20 o 
   2   9  12       16.10       34.86     28.72 o 
   3   9  12     3452.75     3242.36    105.04 o 
   4   9  12      835.43      802.43     54.72 o 
   5   9  12     1177.02     1180.86     64.70 o 
   6   9  12     3252.86     3567.52    118.27 o 
   7   9  12        3.13        9.79     45.73 o 
   8   9  12        0.64      -48.65     48.65 o 
   9   9  12      239.12      343.12    130.11 o 
 -11  10  12       14.79       76.35    102.30 o 
 -10  10  12     1138.86     1491.85     96.27 o 
  -9  10  12     1301.58     1740.92    121.89 o 
  -8  10  12      872.12      966.97     76.63 o 
  -7  10  12      242.06      171.63     48.51 o 
  -6  10  12       35.01       60.73     41.11 o 
  -5  10  12       77.58      159.31     50.23 o 
  -4  10  12        3.74       41.81     44.10 o 
  -3  10  12     9516.76     9603.06    303.61 o 
  -2  10  12       82.22       82.01     33.94 o 
  -1  10  12     2067.59     2309.67     95.78 o 
   0  10  12       64.96      110.96     46.80 o 
   1  10  12        0.31      -19.28     28.46 o 
   2  10  12       49.72       24.94     30.25 o 
   3  10  12      249.03      325.57     40.96 o 
   4  10  12     5121.01     5308.23    195.17 o 
   5  10  12     4323.43     4320.55    133.50 o 
   6  10  12      781.59      945.95     64.26 o 
   7  10  12       97.99        3.59     38.54 o 
   8  10  12      464.64      480.19    136.26 o 
 -10  11  12      182.98      136.53    108.98 o 
  -9  11  12        2.30      -33.30     60.24 o 
  -8  11  12       20.62       21.02     57.30 o 
  -7  11  12     5836.56     6440.32    313.16 o 
  -6  11  12     1686.41     1719.94    106.66 o 
  -5  11  12        0.82        2.21     44.26 o 
  -4  11  12       10.71       33.42     34.84 o 
  -3  11  12     2585.11     2946.38    150.84 o 
  -2  11  12     1145.15     1255.60     71.85 o 
  -1  11  12     1131.54     1261.55     71.93 o 
   0  11  12      159.99      173.18     39.91 o 
   1  11  12     5401.41     5620.94    241.33 o 
   2  11  12     1600.51     1600.13     71.57 o 
   3  11  12      911.07      858.92     56.93 o 
   4  11  12      110.23       81.47     36.17 o 
   5  11  12      557.50      561.34     54.20 o 
   6  11  12     4132.00     4288.29    137.28 o 
   7  11  12     2285.94     2374.42    117.07 o 
  -9  12  12      198.71      150.30    115.00 o 
  -8  12  12     3144.34     3494.48    173.11 o 
  -7  12  12       58.09      110.99     77.56 o 
  -6  12  12      872.04      795.37     81.44 o 
  -5  12  12      322.83      375.55     61.38 o 
  -4  12  12     2895.76     3373.96    169.70 o 
  -3  12  12      814.70      835.27     79.55 o 
  -2  12  12      441.80      493.42     54.07 o 
  -1  12  12       39.20       48.54     35.93 o 
   0  12  12     2466.05     2480.21    129.96 o 
   1  12  12      213.00      252.52     39.51 o 
   2  12  12      365.12      377.53     44.09 o 
   3  12  12      244.09      292.20     42.56 o 
   4  12  12     2699.92     2865.61    103.07 o 
   5  12  12     1446.00     1347.67     80.56 o 
   6  12  12      568.60      459.49     94.47 o 
  -6  13  12        4.43      -28.88     67.93 o 
  -5  13  12       20.36       43.76     50.53 o 
  -4  13  12      268.72      276.38     47.35 o 
  -3  13  12      152.10      174.96     56.71 o 
  -2  13  12     3552.03     3857.32    173.17 o 
  -1  13  12        5.66       17.00     36.77 o 
   0  13  12     1118.27     1174.11     73.39 o 
   1  13  12       16.98        3.33     37.53 o 
   2  13  12      333.35      336.77     44.17 o 
   3  13  12      108.56      103.09     37.81 o 
   4  13  12       20.76       39.25     37.41 o 
   5  13  12     1389.03     1621.76    113.77 o 
  -4  14  12     3429.66     3644.23    326.74 o 
  -3  14  12       84.41       67.62     41.68 o 
  -2  14  12      725.27      823.95     67.12 o 
  -1  14  12       31.70       50.00     40.04 o 
   0  14  12     2289.88     2298.31    117.48 o 
   1  14  12       21.17       21.69     40.26 o 
   2  14  12      174.29      218.99     42.98 o 
   3  14  12      719.20      626.07    129.04 o 
 -13   1  13      682.74      678.15     65.52 o 
 -12   1  13        0.01      -32.03     42.02 o 
 -11   1  13        4.33      -21.71     34.71 o 
 -10   1  13        8.93       -4.89     31.70 o 
  -9   1  13       27.11       32.18     40.72 o 
  -8   1  13       19.31        6.28     29.41 o 
  -7   1  13      814.41      763.66     48.36 o 
  -6   1  13       24.34       22.02     27.06 o 
  -5   1  13      122.84       73.73     26.29 o 
  -4   1  13     3033.95     3047.18     89.90 o 
  -3   1  13     1203.52     1295.11    110.48 o 
  -2   1  13        5.01       11.59     27.53 o 
  -1   1  13       91.85       94.45     26.09 o 
   0   1  13     1673.51     1609.78     62.90 o 
   1   1  13      214.44      177.46     31.70 o 
   2   1  13      771.48      783.04     48.60 o 
   3   1  13      404.19      430.63     39.91 o 
   4   1  13      345.81      361.38     46.09 o 
   5   1  13      369.58      385.90     48.36 o 
   6   1  13      425.04      427.07     62.13 o 
   7   1  13      676.82      521.80     69.43 o 
   8   1  13      157.32       94.50     51.47 o 
   9   1  13     1048.42      830.81     89.02 o 
  10   1  13       40.90       48.04     61.51 o 
 -13   2  13        0.19      -37.99     41.66 o 
 -12   2  13      621.36      634.03     79.00 o 
 -11   2  13      469.68      417.79     47.89 o 
 -10   2  13      248.79      210.60     38.62 o 
  -9   2  13     5449.95     5126.13    173.48 o 
  -8   2  13      164.18      173.03     35.94 o 
  -7   2  13     5710.28     5099.16    180.74 o 
  -6   2  13     1052.64      998.13     55.45 o 
  -5   2  13      857.94      783.19     46.29 o 
  -4   2  13     1117.93     1127.39     52.35 o 
  -3   2  13      994.09      946.10     78.58 o 
  -2   2  13      384.39      339.05     40.23 o 
  -1   2  13        1.74        9.05     23.53 o 
   0   2  13      523.92      498.15     35.15 o 
   1   2  13    15333.17    16009.52    364.64 o 
   2   2  13        1.04       14.48     26.73 o 
   3   2  13     3141.88     3042.43    125.42 o 
   4   2  13      421.12      479.93     50.50 o 
   5   2  13      419.94      472.45     52.69 o 
   6   2  13       55.62       45.83     38.77 o 
   7   2  13     2392.39     2155.29    172.03 o 
   8   2  13     2510.83     2353.47    131.41 o 
   9   2  13      820.51      733.48     90.06 o 
  10   2  13      316.56      262.16     69.55 o 
 -13   3  13      185.08      163.82     49.39 o 
 -12   3  13       16.83      -27.79     40.61 o 
 -11   3  13      617.38      592.99     59.58 o 
 -10   3  13      770.77      756.99     63.38 o 
  -9   3  13      311.78      345.56     42.19 o 
  -8   3  13       56.45       38.24     29.46 o 
  -7   3  13     2023.19     1894.54     80.77 o 
  -6   3  13     1684.74     1547.81     63.53 o 
  -5   3  13     1769.42     1555.75     62.12 o 
  -4   3  13      787.38      731.71     44.93 o 
  -3   3  13      323.98      345.20     47.45 o 
  -2   3  13     1040.95     1141.01     60.37 o 
  -1   3  13       40.29       25.88     24.00 o 
   0   3  13      174.24      157.51     25.81 o 
   1   3  13       13.08       16.57     26.89 o 
   2   3  13     1171.71     1126.82     66.87 o 
   3   3  13      237.82      301.25     45.10 o 
   4   3  13      656.89      647.12     58.11 o 
   5   3  13        3.73       31.96     36.27 o 
   6   3  13     1473.79     1384.37     80.13 o 
   7   3  13     2016.87     1945.12    183.70 o 
   8   3  13        1.82        6.07     51.48 o 
   9   3  13      139.86      120.87     60.44 o 
  10   3  13      705.85      624.51     86.14 o 
 -13   4  13      177.63      189.72     79.10 o 
 -12   4  13      288.43      259.83     48.99 o 
 -11   4  13      972.73     1064.09     82.30 o 
 -10   4  13        6.18      -10.37     34.01 o 
  -9   4  13     1037.40      968.50     67.35 o 
  -8   4  13     1282.95     1266.64     62.54 o 
  -7   4  13      504.68      424.74     40.68 o 
  -6   4  13       64.52       52.88     29.19 o 
  -5   4  13      877.72      812.04     55.92 o 
  -4   4  13     6805.52     6997.37    203.56 o 
  -3   4  13      232.99      246.78     38.78 o 
  -2   4  13      447.83      482.28     39.26 o 
  -1   4  13      318.51      244.25     31.52 o 
   0   4  13     1197.01     1273.95     64.09 o 
   1   4  13     2616.86     2625.78     86.14 o 
   2   4  13      746.61      819.27     60.25 o 
   3   4  13     1686.62     1722.63     84.39 o 
   4   4  13     2019.34     2279.83    100.23 o 
   5   4  13      701.32      674.15     61.14 o 
   6   4  13      115.56       92.61     42.35 o 
   7   4  13     2199.42     2000.45    137.13 o 
   8   4  13        7.92      -14.01     51.94 o 
   9   4  13      655.92      632.74     86.15 o 
  10   4  13      415.47      289.59     77.97 o 
 -13   5  13     1546.18     1699.60    312.17 o 
 -12   5  13       45.48       56.00     43.54 o 
 -11   5  13      497.33      475.42     67.12 o 
 -10   5  13      513.68      571.20     52.52 o 
  -9   5  13       84.48       82.74     35.95 o 
  -8   5  13        0.08       10.26     31.52 o 
  -7   5  13        3.96       18.90     30.40 o 
  -6   5  13      808.39      711.44     48.61 o 
  -5   5  13     4269.84     4077.05    137.42 o 
  -4   5  13       10.63       16.32     32.69 o 
  -3   5  13       76.98      128.33     35.55 o 
  -2   5  13        6.62       27.12     25.74 o 
  -1   5  13     1244.53     1252.43     56.60 o 
   0   5  13     5773.81     5842.45    179.30 o 
   1   5  13      270.90      288.38     35.73 o 
   2   5  13     1618.43     1582.29     67.61 o 
   3   5  13      903.52      792.31     63.64 o 
   4   5  13       63.74       93.44     39.31 o 
   5   5  13      348.42      371.93     71.87 o 
   6   5  13      775.58      628.47     64.41 o 
   7   5  13      221.88      328.89     55.83 o 
   8   5  13     2370.58     2141.44    108.73 o 
   9   5  13      150.23      195.44     71.81 o 
 -12   6  13     1104.89     1234.17     80.23 o 
 -11   6  13       68.28       31.95     41.80 o 
 -10   6  13      955.36     1048.50     75.38 o 
  -9   6  13       20.65        3.88     34.90 o 
  -8   6  13     2271.26     2341.10     87.54 o 
  -7   6  13       68.35       80.56     33.20 o 
  -6   6  13     1586.91     1416.79     77.25 o 
  -5   6  13     1531.09     1551.48     79.23 o 
  -4   6  13      352.67      347.52     45.37 o 
  -3   6  13     1665.36     1816.22     91.73 o 
  -2   6  13      316.84      353.79     37.13 o 
  -1   6  13      653.48      593.40     49.91 o 
   0   6  13      977.58     1083.53     89.48 o 
   1   6  13     2526.98     2674.75     89.91 o 
   2   6  13       94.81       49.12     29.29 o 
   3   6  13     1142.07     1117.13     59.91 o 
   4   6  13     1592.29     1629.85     87.28 o 
   5   6  13     4714.04     4329.40    156.21 o 
   6   6  13       63.55       58.05     42.96 o 
   7   6  13      180.99      230.59     96.71 o 
   8   6  13       31.15       42.79     55.41 o 
   9   6  13      493.66      405.39     66.99 o 
 -12   7  13      396.67      418.62     83.49 o 
 -11   7  13      220.30      218.90     48.95 o 
 -10   7  13      755.71      818.43     64.21 o 
  -9   7  13      390.51      412.94     47.91 o 
  -8   7  13       32.10       73.56     35.80 o 
  -7   7  13     1078.99     1111.04     73.94 o 
  -6   7  13     3847.58     3958.04    172.51 o 
  -5   7  13     1052.15     1082.95    104.44 o 
  -4   7  13       70.72       81.00     37.71 o 
  -3   7  13     6003.27     6520.86    421.66 o 
  -2   7  13     5738.99     6205.22    313.06 o 
  -1   7  13      516.00      577.51     52.16 o 
   0   7  13      160.70      197.54     39.60 o 
   1   7  13     2887.97     2919.85    107.68 o 
   2   7  13     1824.11     1978.35     77.19 o 
   3   7  13      487.29      537.87     46.76 o 
   4   7  13      443.75      479.56     46.47 o 
   5   7  13     1168.61     1205.52     80.81 o 
   6   7  13     2290.72     2286.41    207.63 o 
   7   7  13      154.92      189.98     53.83 o 
   8   7  13      600.53      493.54     67.90 o 
   9   7  13      199.95      105.10    108.18 o 
 -11   8  13      710.28      859.06     86.57 o 
 -10   8  13        1.66       -3.86     40.49 o 
  -9   8  13      238.39      210.88     45.19 o 
  -8   8  13       44.70       67.83     44.95 o 
  -7   8  13        2.95      -23.04     38.56 o 
  -6   8  13       44.76       68.66     40.24 o 
  -5   8  13     2021.49     2165.91     96.80 o 
  -4   8  13     1812.47     2204.12    118.48 o 
  -3   8  13      239.18      197.27     49.75 o 
  -2   8  13       17.32        5.31     30.98 o 
  -1   8  13     1016.73     1069.43     64.86 o 
   0   8  13     1954.37     2091.45    137.03 o 
   1   8  13     3421.69     3580.05    127.71 o 
   2   8  13        0.57      -27.51     27.93 o 
   3   8  13     1278.14     1281.50     65.01 o 
   4   8  13     1595.25     1632.12     73.73 o 
   5   8  13      712.20      695.93     68.22 o 
   6   8  13     1246.04     1118.66     83.56 o 
   7   8  13      262.98      231.63     63.30 o 
   8   8  13     2485.30     2566.86    127.70 o 
 -11   9  13        9.16       92.00     96.81 o 
 -10   9  13        5.40      -46.79     59.21 o 
  -9   9  13       79.03      119.66     50.49 o 
  -8   9  13        1.17      -43.27     43.27 o 
  -7   9  13       20.93       37.55     42.41 o 
  -6   9  13      427.99      425.82     54.68 o 
  -5   9  13      686.66      582.95     58.87 o 
  -4   9  13      637.63      700.23     72.39 o 
  -3   9  13      148.53      145.41     39.22 o 
  -2   9  13     1462.53     1675.85     80.91 o 
  -1   9  13       73.86       99.08     38.32 o 
   0   9  13     1068.57     1122.10     68.18 o 
   1   9  13      301.40      315.50     39.87 o 
   2   9  13      814.29      940.66     57.35 o 
   3   9  13     1170.01     1078.41     77.73 o 
   4   9  13      945.06      974.71     61.85 o 
   5   9  13      276.48      205.24     42.18 o 
   6   9  13     1948.96     1981.23    108.76 o 
   7   9  13       82.73       68.92     54.78 o 
   8   9  13      798.75      610.16    146.16 o 
 -10  10  13       29.73      155.78    118.74 o 
  -9  10  13        0.66       10.46     61.01 o 
  -8  10  13       40.40       58.47     47.96 o 
  -7  10  13      609.40      592.71     65.54 o 
  -6  10  13       13.26        9.60     42.56 o 
  -5  10  13      138.62      165.00     52.98 o 
  -4  10  13     2577.33     2728.77    134.13 o 
  -3  10  13       21.28       52.14     36.27 o 
  -2  10  13      217.65      285.87     44.82 o 
  -1  10  13       34.14       23.73     35.27 o 
   0  10  13       28.30      -20.57     32.51 o 
   1  10  13      498.25      518.99     53.31 o 
   2  10  13      243.12      209.95     38.78 o 
   3  10  13     3251.18     3480.15    115.00 o 
   4  10  13      776.07      774.71     59.11 o 
   5  10  13      595.96      619.86     57.00 o 
   6  10  13      466.60      521.73     55.80 o 
   7  10  13       24.53        7.02     75.90 o 
  -9  11  13      200.41      377.89    131.18 o 
  -8  11  13      506.57      470.72     85.05 o 
  -7  11  13      170.97      233.30     54.73 o 
  -6  11  13      284.99      264.46     61.85 o 
  -5  11  13      157.17      177.06     72.21 o 
  -4  11  13      238.03      283.24     57.93 o 
  -3  11  13       63.52      184.07     42.78 o 
  -2  11  13      222.41      211.45     43.39 o 
  -1  11  13      176.10      174.29     42.71 o 
   0  11  13      230.31      296.48     46.50 o 
   1  11  13       12.91       14.99     35.95 o 
   2  11  13     1207.69     1162.53     67.28 o 
   3  11  13      122.93      129.55     41.53 o 
   4  11  13     2970.62     3029.64    108.93 o 
   5  11  13       14.22      -32.21     37.38 o 
   6  11  13      388.16      454.66     73.04 o 
  -7  12  13      282.27      396.75     96.95 o 
  -6  12  13       45.29       47.58     63.65 o 
  -5  12  13      208.42      239.38     59.10 o 
  -4  12  13      178.16      109.65     82.50 o 
  -3  12  13      369.62      364.85     50.77 o 
  -2  12  13      611.25      644.48     61.60 o 
  -1  12  13      185.53      298.05     47.71 o 
   0  12  13     1387.14     1489.59     82.40 o 
   1  12  13      277.32      273.50     47.92 o 
   2  12  13        2.75       12.60     35.07 o 
   3  12  13      146.55      100.86     39.18 o 
   4  12  13     3021.95     2863.01    106.82 o 
   5  12  13        0.81       29.67     55.82 o 
  -5  13  13      144.97       86.38     85.98 o 
  -4  13  13        3.02        4.16     51.70 o 
  -3  13  13      129.79      115.25     44.37 o 
  -2  13  13     1113.63     1217.82     77.57 o 
  -1  13  13      544.33      708.92     64.51 o 
   0  13  13        1.80      -23.04     38.13 o 
   1  13  13       12.88        0.74     39.65 o 
   2  13  13      186.29      213.96     48.74 o 
   3  13  13      371.33      408.21     69.29 o 
  -3  14  13      143.56      115.13     58.17 o 
  -2  14  13       11.78       61.66    128.37 o 
  -1  14  13     3306.58     3606.55    263.56 o 
   0  14  13       96.36       66.59     73.68 o 
 -13   0  14        9.31       95.88    110.18 o 
 -12   0  14      193.37      161.84     64.12 o 
 -11   0  14     4718.66     4594.17    377.22 o 
 -10   0  14      329.59      351.66     64.41 o 
  -9   0  14      191.06      157.46     50.43 o 
  -8   0  14      381.58      421.91     60.72 o 
  -7   0  14    18161.56    17752.88   1139.16 o 
  -6   0  14     6567.92     6002.92    219.66 o 
  -5   0  14     1674.50     1524.13     88.02 o 
  -4   0  14     3153.63     2689.72    119.49 o 
  -3   0  14       62.98       69.90     37.67 o 
  -2   0  14     2875.63     2947.85    188.81 o 
  -1   0  14      257.42      235.48     71.14 o 
   0   0  14    16350.86    15607.53    842.70 o 
   1   0  14    14286.04    14216.38    924.80 o 
   2   0  14    11907.28    12341.69    409.87 o 
   3   0  14     3284.62     3417.88    234.95 o 
   4   0  14       42.19       35.44     57.90 o 
   5   0  14     3335.59     2707.28    187.47 o 
   6   0  14     4622.85     3927.21    246.58 o 
   7   0  14      369.94      351.15     92.94 o 
   8   0  14      776.74      663.92    114.87 o 
   9   0  14      422.36      351.41    100.69 o 
 -13   1  14     1514.98     1927.43    206.33 o 
 -12   1  14      304.23      242.06     48.60 o 
 -11   1  14     2090.45     2126.99    161.80 o 
 -10   1  14     2902.06     2821.52    106.35 o 
  -9   1  14      412.56      526.21     47.32 o 
  -8   1  14        3.35       18.49     31.04 o 
  -7   1  14      539.91      522.35     45.29 o 
  -6   1  14     1215.06     1049.00     67.40 o 
  -5   1  14     4320.06     4129.41    115.56 o 
  -4   1  14      780.99      720.97     45.12 o 
  -3   1  14     3204.08     2737.95     99.97 o 
  -2   1  14      299.51      385.60     41.82 o 
  -1   1  14     2781.48     2878.42    233.14 o 
   0   1  14     1310.45     1160.51     56.86 o 
   1   1  14      215.36      201.04     34.70 o 
   2   1  14     7216.37     7638.76    241.55 o 
   3   1  14     5986.41     6299.35    192.74 o 
   4   1  14       72.59       87.72     38.17 o 
   5   1  14      303.27      335.86     59.48 o 
   6   1  14     1954.32     1704.75    106.46 o 
   7   1  14      611.29      462.82     68.82 o 
   8   1  14     4211.80     3464.11    166.40 o 
   9   1  14     1251.34     1039.71     99.79 o 
 -13   2  14      378.88      425.23    128.37 o 
 -12   2  14      671.45      664.41     69.35 o 
 -11   2  14      421.20      450.51     50.90 o 
 -10   2  14      250.38      269.50     43.56 o 
  -9   2  14      456.71      461.50     45.68 o 
  -8   2  14       11.89       20.29     31.12 o 
  -7   2  14      575.96      592.40     46.09 o 
  -6   2  14     4217.63     3556.32    106.27 o 
  -5   2  14        0.51      -22.77     26.53 o 
  -4   2  14      449.29      405.00     44.13 o 
  -3   2  14       31.18        5.05     30.69 o 
  -2   2  14      634.69      587.13     49.75 o 
  -1   2  14       60.70       52.14     31.11 o 
   0   2  14       51.21       62.12     34.11 o 
   1   2  14    18080.90    19048.68    434.91 o 
   2   2  14     1631.50     1663.15     69.51 o 
   3   2  14      532.06      545.53     55.65 o 
   4   2  14     1631.90     1480.09     79.40 o 
   5   2  14     2154.55     2083.10    113.66 o 
   6   2  14     1065.97      959.32     88.02 o 
   7   2  14     2264.30     2071.44    133.12 o 
   8   2  14       66.27       26.02     54.51 o 
   9   2  14     4552.01     3694.35    179.27 o 
 -12   3  14       33.62       12.64     44.07 o 
 -11   3  14      717.98      747.17     61.12 o 
 -10   3  14     1136.51     1004.59     64.04 o 
  -9   3  14      692.36      614.83     51.21 o 
  -8   3  14     3603.80     3328.84    175.37 o 
  -7   3  14       87.38       52.60     31.69 o 
  -6   3  14      511.07      479.06     42.26 o 
  -5   3  14     2851.07     2727.79    104.33 o 
  -4   3  14       30.60       29.85     34.28 o 
  -3   3  14      461.20      447.06     57.16 o 
  -2   3  14      380.53      381.74     42.68 o 
  -1   3  14     1215.54     1236.11     55.79 o 
   0   3  14     2759.64     2753.76    148.68 o 
   1   3  14      846.81      881.15     62.46 o 
   2   3  14     2692.59     2758.44    108.85 o 
   3   3  14     1621.88     1831.71    146.66 o 
   4   3  14      822.31      858.80     65.79 o 
   5   3  14        2.59        8.35     45.87 o 
   6   3  14      239.29      190.51     48.11 o 
   7   3  14      328.36      286.45     65.29 o 
   8   3  14        4.14      -52.67     52.67 o 
   9   3  14      409.61      323.52     75.96 o 
 -12   4  14      723.14      677.26    121.00 o 
 -11   4  14      455.55      453.72     53.46 o 
 -10   4  14      760.95      781.94     62.98 o 
  -9   4  14      706.45      576.87     50.49 o 
  -8   4  14       91.96       45.01     32.10 o 
  -7   4  14     2163.38     1994.40     95.36 o 
  -6   4  14     1553.37     1508.66     80.06 o 
  -5   4  14      149.25      118.08     38.53 o 
  -4   4  14      151.37      151.00     38.49 o 
  -3   4  14     1892.53     2025.24     88.93 o 
  -2   4  14     2391.81     2649.21    188.69 o 
  -1   4  14     1111.04     1057.85     53.23 o 
   0   4  14     1708.36     1797.61     91.61 o 
   1   4  14     9075.14     9599.32    273.32 o 
   2   4  14     3596.05     3606.26    130.99 o 
   3   4  14     3271.21     3325.84    126.53 o 
   4   4  14      348.51      370.86     52.00 o 
   5   4  14     2443.92     2263.48    155.00 o 
   6   4  14      261.87      283.15     52.97 o 
   7   4  14       30.91       24.49     44.61 o 
   8   4  14      726.09      622.74     84.36 o 
   9   4  14     2119.41     2104.55    139.50 o 
 -12   5  14      383.63      514.78    111.99 o 
 -11   5  14      787.17      851.60     82.01 o 
 -10   5  14     1287.93     1290.32     97.06 o 
  -9   5  14     1376.78     1432.58     71.56 o 
  -8   5  14       21.49      -31.36     31.36 o 
  -7   5  14       24.06       33.32     39.08 o 
  -6   5  14       71.30       78.32     38.73 o 
  -5   5  14     2009.03     2041.30     93.21 o 
  -4   5  14        6.81        4.79     34.43 o 
  -3   5  14       23.38       29.60     33.15 o 
  -2   5  14      411.51      437.48     46.85 o 
  -1   5  14      254.40      191.46     37.86 o 
   0   5  14     1526.51     1462.01     75.02 o 
   1   5  14        0.68       -3.70     29.74 o 
   2   5  14        0.73       29.92     37.36 o 
   3   5  14      116.44      145.70     43.54 o 
   4   5  14       51.41       78.87     43.05 o 
   5   5  14      210.14      209.58     49.94 o 
   6   5  14     2064.61     2407.50    113.21 o 
   7   5  14       58.53       31.57     47.91 o 
   8   5  14       39.80        6.55     51.87 o 
 -12   6  14       23.88      -27.32     66.29 o 
 -11   6  14       42.43       53.61     45.00 o 
 -10   6  14      329.34      411.84     50.36 o 
  -9   6  14       31.09       -6.63     37.07 o 
  -8   6  14      139.70      128.57     45.68 o 
  -7   6  14     2240.29     2269.26    101.99 o 
  -6   6  14      743.97      777.93     64.80 o 
  -5   6  14     2305.35     2279.84    143.17 o 
  -4   6  14       89.46       70.46     37.84 o 
  -3   6  14       30.58       10.31     35.26 o 
  -2   6  14       18.14       31.43     40.42 o 
  -1   6  14      367.38      361.15     44.51 o 
   0   6  14     1065.86     1155.45     69.01 o 
   1   6  14      625.33      763.63     53.00 o 
   2   6  14     1586.97     1646.91     72.35 o 
   3   6  14     1194.32     1248.22     91.22 o 
   4   6  14     1734.99     1772.03     94.32 o 
   5   6  14       25.78       22.00     43.46 o 
   6   6  14      279.49      296.88     57.32 o 
   7   6  14      126.72      155.94     56.37 o 
   8   6  14      177.17      126.91     58.66 o 
 -11   7  14     1213.24     1398.23    111.62 o 
 -10   7  14     1094.20      966.86     69.23 o 
  -9   7  14       86.28      108.13     49.69 o 
  -8   7  14        3.32      -25.42     42.94 o 
  -7   7  14      548.55      562.26     61.20 o 
  -6   7  14      798.50      836.81     67.65 o 
  -5   7  14     1668.61     1851.05     89.72 o 
  -4   7  14       55.82       14.92     36.10 o 
  -3   7  14      931.12      912.40     77.63 o 
  -2   7  14      729.24      723.38     69.49 o 
  -1   7  14       37.81       94.51     48.41 o 
   0   7  14      145.00      178.65     40.24 o 
   1   7  14       81.27      120.64     39.72 o 
   2   7  14     1451.85     1611.60     77.74 o 
   3   7  14     2976.06     3224.01    130.15 o 
   4   7  14     1441.20     1618.00     92.87 o 
   5   7  14       60.99      101.31     48.18 o 
   6   7  14     4557.14     4570.95    170.13 o 
   7   7  14      636.74      509.89     72.11 o 
   8   7  14       18.15       70.36     77.42 o 
 -10   8  14      261.37      284.96     60.81 o 
  -9   8  14      107.03       93.82     51.46 o 
  -8   8  14      246.24      248.41     60.37 o 
  -7   8  14       18.49       -9.14     41.93 o 
  -6   8  14      902.50      907.43     71.63 o 
  -5   8  14      346.43      308.46     49.70 o 
  -4   8  14      308.72      405.55     60.99 o 
  -3   8  14     1364.54     1247.74     88.60 o 
  -2   8  14      172.03      213.02     42.11 o 
  -1   8  14     1851.71     1950.95    114.79 o 
   0   8  14      643.94      752.92     63.28 o 
   1   8  14      372.29      497.48     54.26 o 
   2   8  14      553.72      601.02     50.79 o 
   3   8  14       95.81       75.94     36.31 o 
   4   8  14      334.59      330.15     57.43 o 
   5   8  14        8.85       54.14     47.02 o 
   6   8  14      517.81      536.49     71.87 o 
   7   8  14       59.55      148.60     59.10 o 
 -10   9  14      243.76      149.79     78.17 o 
  -9   9  14       98.50      106.69     55.15 o 
  -8   9  14       20.00      104.00     52.19 o 
  -7   9  14      500.83      544.16     63.12 o 
  -6   9  14      374.75      409.32     57.18 o 
  -5   9  14      189.42      231.22     57.51 o 
  -4   9  14     2285.70     2321.80    141.94 o 
  -3   9  14      637.23      625.32     97.08 o 
  -2   9  14     1602.63     1703.55     94.64 o 
  -1   9  14      146.98      168.03     40.75 o 
   0   9  14      802.15      840.12     64.93 o 
   1   9  14      107.44      108.46     41.03 o 
   2   9  14        1.06       -1.82     33.38 o 
   3   9  14       64.37       64.78     35.63 o 
   4   9  14      213.70      245.49     43.62 o 
   5   9  14      676.46      722.91     76.74 o 
   6   9  14     3063.87     3353.77    207.82 o 
  -9  10  14        0.02      -40.59     68.26 o 
  -8  10  14     2765.70     2857.01    149.15 o 
  -7  10  14     1188.22     1131.66     84.06 o 
  -6  10  14      428.29      266.55     62.11 o 
  -5  10  14     1537.88     1542.95    104.05 o 
  -4  10  14       32.79       96.84     50.46 o 
  -3  10  14     4474.51     4569.55    416.60 o 
  -2  10  14     2631.03     3114.99    140.06 o 
  -1  10  14       60.15       20.65     38.56 o 
   0  10  14      110.46       24.26     38.16 o 
   1  10  14       20.64       -3.67     36.73 o 
   2  10  14      570.35      586.89     53.84 o 
   3  10  14      936.81      974.52     64.91 o 
   4  10  14      299.79      389.01     50.57 o 
   5  10  14     3816.45     3826.14    130.09 o 
   6  10  14        4.97       38.64    107.11 o 
  -8  11  14        1.49       35.66     70.27 o 
  -7  11  14      683.56      792.33     90.17 o 
  -6  11  14      593.64      682.60     83.89 o 
  -5  11  14      911.08     1006.00    151.84 o 
  -4  11  14     3218.85     3323.18    157.84 o 
  -3  11  14       22.02       31.41     51.79 o 
  -2  11  14      497.05      487.37     56.51 o 
  -1  11  14      868.75      983.74     71.62 o 
   0  11  14       32.28       13.10     38.72 o 
   1  11  14      398.20      440.63     54.45 o 
   2  11  14        6.07       41.81     41.45 o 
   3  11  14     1739.36     1819.28     85.45 o 
   4  11  14        1.97       19.07     39.91 o 
   5  11  14        2.51        2.93     58.44 o 
  -6  12  14      293.42      246.98     96.14 o 
  -5  12  14       24.91       74.07     98.22 o 
  -4  12  14     1307.69     1508.84    200.51 o 
  -3  12  14     1349.51     1654.78    172.50 o 
  -2  12  14     2321.14     2551.91    112.02 o 
  -1  12  14      903.36      964.90     87.12 o 
   0  12  14      899.27      930.72     73.01 o 
   1  12  14      223.79      181.71     46.56 o 
   2  12  14      157.49      162.14     47.93 o 
   3  12  14      575.29      579.47     78.44 o 
  -4  13  14      469.34      362.65    110.45 o 
  -3  13  14      260.45      415.07    115.00 o 
  -2  13  14     2006.43     2288.64    135.28 o 
  -1  13  14       91.39      109.43     58.81 o 
   0  13  14      211.76      214.35     84.51 o 
 -12   1  15      552.86      643.40     66.47 o 
 -11   1  15       74.88       85.24     43.02 o 
 -10   1  15       33.59       58.12     54.58 o 
  -9   1  15       24.53       30.51     35.47 o 
  -8   1  15      597.66      605.34     50.90 o 
  -7   1  15     2227.40     2021.86     78.64 o 
  -6   1  15       16.29        1.91     28.52 o 
  -5   1  15     3617.60     3260.65     99.40 o 
  -4   1  15       84.13       56.94     33.97 o 
  -3   1  15      160.56      206.87     39.15 o 
  -2   1  15     5045.72     4718.23    189.37 o 
  -1   1  15     4356.64     4038.76    217.63 o 
   0   1  15       75.62       59.99     66.79 o 
   1   1  15      146.67      164.25     35.22 o 
   2   1  15      195.34      213.50     36.66 o 
   3   1  15      612.86      587.41     58.26 o 
   4   1  15      148.57      124.50     42.84 o 
   5   1  15     1904.11     1682.12    106.14 o 
   6   1  15      538.26      404.15     67.74 o 
   7   1  15      815.05      612.09     78.41 o 
   8   1  15      147.19      157.54     65.33 o 
 -12   2  15       15.84       33.29     65.83 o 
 -11   2  15       36.00       -7.83     40.68 o 
 -10   2  15      467.42      517.76     51.92 o 
  -9   2  15      255.75      195.32     41.04 o 
  -8   2  15      322.85      349.23     48.06 o 
  -7   2  15      371.45      283.39     39.21 o 
  -6   2  15     2075.03     1837.71     73.15 o 
  -5   2  15      551.16      506.47     55.30 o 
  -4   2  15        9.40      -14.92     31.83 o 
  -3   2  15     1002.45      876.10     59.55 o 
  -2   2  15      441.63      439.14     46.72 o 
  -1   2  15      343.71      314.16     71.61 o 
   0   2  15      497.34      492.17     63.52 o 
   1   2  15      667.62      669.02     58.15 o 
   2   2  15      562.61      523.50     54.43 o 
   3   2  15      596.30      597.80     58.88 o 
   4   2  15      520.03      476.31     54.86 o 
   5   2  15        0.87      -16.54     40.15 o 
   6   2  15       16.73       24.09     51.63 o 
   7   2  15      209.48      208.33     63.73 o 
   8   2  15       27.07       -6.15     57.56 o 
 -12   3  15      337.23      371.55    104.77 o 
 -11   3  15        1.16       -2.14     41.42 o 
 -10   3  15       13.04      -23.89     36.90 o 
  -9   3  15       33.61       26.87     36.18 o 
  -8   3  15      170.90      164.95     38.17 o 
  -7   3  15       27.90      -14.85     30.71 o 
  -6   3  15     1957.16     1974.55     91.07 o 
  -5   3  15      547.33      463.60     50.32 o 
  -4   3  15      128.87       82.46     37.23 o 
  -3   3  15      424.88      482.69     60.01 o 
  -2   3  15      221.56      228.16     39.99 o 
  -1   3  15      758.77      847.28    145.29 o 
   0   3  15      264.62      256.06     44.32 o 
   1   3  15      286.20      326.35     60.44 o 
   2   3  15      479.89      508.40     54.50 o 
   3   3  15        7.89       20.79     39.35 o 
   4   3  15      215.76      213.03     54.78 o 
   5   3  15        1.51       11.99     40.60 o 
   6   3  15      480.10      482.58     74.65 o 
   7   3  15      564.87      512.09     79.57 o 
   8   3  15      542.57      586.68     85.46 o 
 -11   4  15      393.98      414.72     54.17 o 
 -10   4  15      100.70       87.06     43.10 o 
  -9   4  15      407.93      400.79     47.76 o 
  -8   4  15       56.20       24.31     34.90 o 
  -7   4  15     1404.04     1345.77     79.42 o 
  -6   4  15        2.78      -21.01     37.55 o 
  -5   4  15        6.43       19.99     36.39 o 
  -4   4  15        1.30      -15.16     34.81 o 
  -3   4  15        5.60       25.43     34.92 o 
  -2   4  15      845.06      885.15    103.80 o 
  -1   4  15     1902.87     1995.54    112.97 o 
   0   4  15      644.62      636.90     71.01 o 
   1   4  15       53.39       66.21     46.64 o 
   2   4  15      154.14      183.34     56.79 o 
   3   4  15       54.18       76.48     43.02 o 
   4   4  15      126.31      136.90     62.81 o 
   5   4  15      333.60      338.70     60.67 o 
   6   4  15     2602.63     2578.01    118.72 o 
   7   4  15       95.92       93.00     62.05 o 
   8   4  15      330.69      270.24     78.44 o 
 -11   5  15       76.11       79.92     57.23 o 
 -10   5  15      344.21      332.01     50.43 o 
  -9   5  15      119.69      123.79     40.28 o 
  -8   5  15        9.68        8.11     41.38 o 
  -7   5  15      439.34      273.83     49.81 o 
  -6   5  15      771.59      731.25     63.86 o 
  -5   5  15      260.35      258.20     47.42 o 
  -4   5  15     2030.43     1982.49     90.53 o 
  -3   5  15       61.50       83.67     37.80 o 
  -2   5  15     2406.71     2599.26    176.25 o 
  -1   5  15      712.41      726.93     72.33 o 
   0   5  15     4691.14     4691.17    196.10 o 
   1   5  15      126.28      154.69     52.65 o 
   2   5  15      471.87      537.30     58.59 o 
   3   5  15       92.50      119.21     46.72 o 
   4   5  15      551.79      523.12     62.89 o 
   5   5  15      172.60      164.16     52.06 o 
   6   5  15       97.18       55.60     51.95 o 
   7   5  15      389.21      398.69     80.63 o 
 -11   6  15     1105.64     1108.30    116.27 o 
 -10   6  15     1570.94     1584.78     89.54 o 
  -9   6  15      362.58      424.49     80.99 o 
  -8   6  15      718.83      693.04     67.56 o 
  -7   6  15     1353.20     1327.19     82.78 o 
  -6   6  15     1450.94     1552.84     85.85 o 
  -5   6  15      438.88      344.60     49.79 o 
  -4   6  15      164.90      191.74     43.88 o 
  -3   6  15      142.72      114.37     41.98 o 
  -2   6  15     2042.71     2028.52    111.46 o 
  -1   6  15      374.22      382.10     58.23 o 
   0   6  15       50.35       76.35     38.90 o 
   1   6  15     2611.40     2924.77    147.24 o 
   2   6  15       61.69      103.14     44.09 o 
   3   6  15      870.15      902.01     76.89 o 
   4   6  15      163.44      206.17     53.70 o 
   5   6  15      291.44      323.35     59.66 o 
   6   6  15      480.78      494.26     69.28 o 
   7   6  15     1021.48     1271.65     97.70 o 
 -10   7  15       19.28      -23.47     69.22 o 
  -9   7  15      241.47      166.13     55.74 o 
  -8   7  15      357.62      472.90     62.42 o 
  -7   7  15      104.53      113.53     48.13 o 
  -6   7  15      264.28      274.75     51.38 o 
  -5   7  15      845.18      886.93     70.01 o 
  -4   7  15      368.82      525.23     56.87 o 
  -3   7  15       55.22       32.31     88.12 o 
  -2   7  15       30.75       53.52     45.82 o 
  -1   7  15      738.24      795.15     64.22 o 
   0   7  15      581.62      730.07     62.54 o 
   1   7  15     1511.92     1474.55    141.55 o 
   2   7  15     2150.26     2444.71    138.45 o 
   3   7  15     3149.28     3384.74    166.63 o 
   4   7  15       31.06       61.45     49.56 o 
   5   7  15      981.09     1094.54     86.78 o 
   6   7  15     1293.84     1353.71    101.09 o 
   7   7  15     3438.08     2974.68    177.10 o 
  -9   8  15      179.61      167.53     63.07 o 
  -8   8  15      154.15      135.80     55.06 o 
  -7   8  15      120.31       49.83     47.53 o 
  -6   8  15      630.56      722.16     70.10 o 
  -5   8  15      461.77      411.91    107.71 o 
  -4   8  15     2155.09     2052.93    117.00 o 
  -3   8  15      685.89      714.22     75.58 o 
  -2   8  15      119.94      188.05     51.82 o 
  -1   8  15       38.46       92.65     40.32 o 
   0   8  15     1032.27     1060.28     73.25 o 
   1   8  15      211.51      239.30     48.52 o 
   2   8  15      299.73      456.92     55.16 o 
   3   8  15       80.06       67.20     49.70 o 
   4   8  15     1772.83     1942.95    133.83 o 
   5   8  15        2.24       25.60     52.15 o 
   6   8  15      864.02      899.92     87.64 o 
  -9   9  15       72.12        0.63     71.65 o 
  -8   9  15      263.70      296.94     60.87 o 
  -7   9  15      914.88      934.96     81.63 o 
  -6   9  15     1371.86     1665.51    111.85 o 
  -5   9  15     1838.33     1886.79    115.30 o 
  -4   9  15       60.15       60.12     49.67 o 
  -3   9  15       95.60       56.60     49.81 o 
  -2   9  15      130.57       90.83     56.20 o 
  -1   9  15      507.69      525.57     56.95 o 
   0   9  15     2530.51     2831.08    116.73 o 
   1   9  15      487.78      455.58     56.89 o 
   2   9  15     2175.32     2435.82    110.10 o 
   3   9  15        0.94        1.10     37.56 o 
   4   9  15     2423.64     2580.08    126.79 o 
   5   9  15      149.87      199.16     64.31 o 
  -7  10  15        6.91       92.13     87.19 o 
  -6  10  15      182.39      222.07     63.70 o 
  -5  10  15      177.65      199.93     61.11 o 
  -4  10  15     1620.37     1848.65    162.94 o 
  -3  10  15     1373.45     1442.14    102.96 o 
  -2  10  15      569.21      644.91    149.10 o 
  -1  10  15     2158.99     2419.79    109.38 o 
   0  10  15       92.75       41.98     41.75 o 
   1  10  15      296.34      323.18     52.49 o 
   2  10  15      660.88      780.70     84.16 o 
   3  10  15       11.00       -5.99     40.18 o 
   4  10  15      675.20      793.28     96.78 o 
  -6  11  15      127.50      113.66     92.80 o 
  -5  11  15      131.58      138.72     60.44 o 
  -4  11  15      965.71     1044.98    120.08 o 
  -3  11  15      372.18      494.17     73.93 o 
  -2  11  15       59.63       58.30     56.11 o 
  -1  11  15      222.14      292.86     52.13 o 
   0  11  15      622.79      581.86     63.89 o 
   1  11  15      848.12      777.92     70.53 o 
   2  11  15        2.33      -35.94     48.07 o 
   3  11  15       94.75      110.72     72.21 o 
  -4  12  15      559.83      758.72    136.26 o 
  -3  12  15       44.05        3.48     89.32 o 
  -2  12  15      319.18      478.18    122.35 o 
  -1  12  15      398.36      413.52     67.27 o 
   0  12  15       16.50       -5.80     48.28 o 
 -11   0  16     3714.02     4356.53    423.62 o 
 -10   0  16       51.15      103.89     75.08 o 
  -9   0  16     1609.70     1605.52    111.20 o 
  -8   0  16     2302.55     2375.85    198.71 o 
  -7   0  16     3824.89     3933.78    286.16 o 
  -6   0  16     4352.88     3975.48    166.23 o 
  -5   0  16      959.11      931.49    113.66 o 
  -4   0  16     2945.83     2721.33    190.68 o 
  -3   0  16     2378.26     2104.61    164.21 o 
  -2   0  16     1302.37     1227.54    127.57 o 
  -1   0  16     1958.60     1973.43    155.92 o 
   0   0  16     1369.67     1446.44    135.19 o 
   1   0  16      603.86      815.29    108.58 o 
   2   0  16     9042.12     8324.71    667.86 o 
   3   0  16      237.08      196.43     76.75 o 
   4   0  16     5568.65     4844.92    284.96 o 
   5   0  16      271.56      215.02     86.52 o 
   6   0  16      842.46      754.18    122.35 o 
   7   0  16      222.91      200.45     94.00 o 
 -11   1  16        2.05      -22.96     48.66 o 
 -10   1  16      610.25      637.73     63.06 o 
  -9   1  16     1292.66     1413.81     74.45 o 
  -8   1  16     1047.32     1035.79     92.18 o 
  -7   1  16     2995.81     2947.92    100.24 o 
  -6   1  16      723.48      701.68     62.37 o 
  -5   1  16     3348.01     3402.94    123.82 o 
  -4   1  16      946.46      927.73     79.56 o 
  -3   1  16     3644.12     3237.22    176.51 o 
  -2   1  16      715.48      763.76    141.88 o 
  -1   1  16      152.75      179.09     53.71 o 
   0   1  16       22.54       27.28     43.49 o 
   1   1  16      613.10      724.64     76.13 o 
   2   1  16      249.68      305.33     48.17 o 
   3   1  16      196.64      171.18     44.58 o 
   4   1  16     1813.52     1481.33    101.42 o 
   5   1  16      926.42      882.08     88.02 o 
   6   1  16     2060.69     1905.97    121.24 o 
   7   1  16      415.14      313.17    103.50 o 
 -11   2  16      637.47      592.01     79.31 o 
 -10   2  16      313.01      233.99     46.83 o 
  -9   2  16      119.11       97.49     42.94 o 
  -8   2  16       17.68      -36.85     36.85 o 
  -7   2  16     1694.17     1622.34     85.95 o 
  -6   2  16     5055.09     4994.98    236.38 o 
  -5   2  16     1937.14     1780.04     87.09 o 
  -4   2  16       28.26       26.27     37.48 o 
  -3   2  16      184.08      229.83     54.63 o 
  -2   2  16       20.37       35.73     46.80 o 
  -1   2  16      114.62       93.86     49.94 o 
   0   2  16       46.87        9.95     46.41 o 
   1   2  16     6254.17     6228.88    239.70 o 
   2   2  16     5630.23     5297.83    259.84 o 
   3   2  16      357.98      340.51     52.49 o 
   4   2  16       95.96       94.52     46.47 o 
   5   2  16        1.47        3.85     53.86 o 
   6   2  16      163.13      154.90     62.40 o 
   7   2  16      486.47      516.15     80.98 o 
 -11   3  16      753.62      717.54    121.15 o 
 -10   3  16      664.14      634.73    124.68 o 
  -9   3  16       54.75       54.87     39.33 o 
  -8   3  16     1667.53     1554.40     88.27 o 
  -7   3  16     1270.78     1227.59     79.56 o 
  -6   3  16      240.72      234.32     47.42 o 
  -5   3  16        2.18      -32.16     36.98 o 
  -4   3  16     1555.04     1327.11     76.17 o 
  -3   3  16     4724.60     4608.10    185.19 o 
  -2   3  16     4133.95     4439.48    350.08 o 
  -1   3  16       62.76       33.30     49.42 o 
   0   3  16     1942.66     1978.65    169.29 o 
   1   3  16      443.36      397.35     65.04 o 
   2   3  16        2.03      -32.13     37.75 o 
   3   3  16      855.73      898.43     70.82 o 
   4   3  16      208.47      237.76     50.70 o 
   5   3  16     2048.27     1818.29     98.15 o 
   6   3  16     3581.33     3449.58    417.34 o 
   7   3  16      381.80      272.61     75.08 o 
 -10   4  16       17.46      -11.13     42.00 o 
  -9   4  16      335.21      257.98     56.33 o 
  -8   4  16      286.77      247.79     52.50 o 
  -7   4  16      285.29      276.89     51.17 o 
  -6   4  16      621.13      640.66     63.61 o 
  -5   4  16     2118.40     2169.15    152.13 o 
  -4   4  16      470.64      517.97     56.56 o 
  -3   4  16       19.83       27.11     37.51 o 
  -2   4  16     1042.35     1078.30     97.58 o 
  -1   4  16      269.53      305.95     94.81 o 
   0   4  16     1479.78     1414.75    152.84 o 
   1   4  16     2253.22     2249.04    127.24 o 
   2   4  16     4496.43     4422.40    264.76 o 
   3   4  16       27.51       -1.16     43.12 o 
   4   4  16     1654.95     1529.14     91.58 o 
   5   4  16     1374.53     1246.43     88.23 o 
   6   4  16       26.77       56.91     52.15 o 
   7   4  16        7.16       40.92     98.28 o 
 -10   5  16      126.41      107.79     60.61 o 
  -9   5  16       47.98       17.70     47.80 o 
  -8   5  16        7.16      -36.54     43.73 o 
  -7   5  16     3920.53     3993.69    147.34 o 
  -6   5  16      113.45      144.40     44.82 o 
  -5   5  16      130.13      171.45     45.84 o 
  -4   5  16      889.48      807.11     66.39 o 
  -3   5  16      330.92      358.57     49.33 o 
  -2   5  16       90.47      141.39     50.63 o 
  -1   5  16      747.09      670.71     71.58 o 
   0   5  16     1157.11      936.17    135.99 o 
   1   5  16     1585.62     1466.09    105.53 o 
   2   5  16     2261.95     2161.47    129.28 o 
   3   5  16      150.86      140.77     52.27 o 
   4   5  16      662.64      731.00     74.97 o 
   5   5  16       85.97       69.92     54.62 o 
   6   5  16     3693.13     3998.23    161.45 o 
 -10   6  16       17.58       43.19     98.15 o 
  -9   6  16       21.69       67.46     51.61 o 
  -8   6  16       45.27       14.78     47.38 o 
  -7   6  16      848.39     1023.59     77.97 o 
  -6   6  16      638.22      663.70     65.88 o 
  -5   6  16      241.41      283.31     50.53 o 
  -4   6  16      467.65      440.35     86.24 o 
  -3   6  16      780.08      727.48     77.04 o 
  -2   6  16      928.22     1082.24     88.16 o 
  -1   6  16       14.91      -41.72     78.23 o 
   0   6  16       16.92        9.33     57.70 o 
   1   6  16     1579.66     1870.00    120.73 o 
   2   6  16      553.16      567.70     78.96 o 
   3   6  16     2242.17     2407.63    170.35 o 
   4   6  16      533.92      632.79     71.53 o 
   5   6  16      307.29      341.40     66.83 o 
   6   6  16       68.27       96.88     61.77 o 
  -9   7  16       73.00        8.72     70.08 o 
  -8   7  16       85.94       83.86     55.05 o 
  -7   7  16       14.94       -0.05     47.26 o 
  -6   7  16     3002.80     3214.30    142.39 o 
  -5   7  16      105.61      133.69     47.27 o 
  -4   7  16      228.97      242.56     58.41 o 
  -3   7  16     2630.25     2687.81    172.03 o 
  -2   7  16      201.16      219.31     57.28 o 
  -1   7  16       15.73       44.67     55.88 o 
   0   7  16      619.58      654.86     74.90 o 
   1   7  16       36.55       66.89     56.61 o 
   2   7  16      115.63      136.31     64.10 o 
   3   7  16     1018.94     1249.29     90.48 o 
   4   7  16       43.76       76.14     53.60 o 
   5   7  16       14.89      -35.41     53.79 o 
  -8   8  16      123.92      157.36     75.70 o 
  -7   8  16      226.31      269.66     59.96 o 
  -6   8  16      714.30      778.15     74.01 o 
  -5   8  16        1.38      -14.84     50.12 o 
  -4   8  16       96.47      114.91     55.16 o 
  -3   8  16      110.37      133.02     52.72 o 
  -2   8  16      572.51      721.68    125.70 o 
  -1   8  16        7.86      -31.69     55.09 o 
   0   8  16       56.66       61.46     45.17 o 
   1   8  16      864.51     1159.15     81.33 o 
   2   8  16      965.28     1072.49    104.57 o 
   3   8  16      642.53      924.92    104.34 o 
   4   8  16      210.78      174.06     60.20 o 
   5   8  16       14.77      -23.13    102.16 o 
  -7   9  16        3.11      -23.53     69.42 o 
  -6   9  16      428.90      474.43     79.70 o 
  -5   9  16        0.79      -19.63     52.34 o 
  -4   9  16     1679.60     1768.80    115.48 o 
  -3   9  16     1729.05     1969.70    119.37 o 
  -2   9  16      229.82      280.06     65.83 o 
  -1   9  16      137.57      126.34    121.22 o 
   0   9  16      341.93      441.26     59.01 o 
   1   9  16     1312.54     1356.24     87.36 o 
   2   9  16      107.65      164.51     71.70 o 
   3   9  16       11.06       -3.46     63.84 o 
  -5  10  16      108.99      165.43     79.36 o 
  -4  10  16      225.09      164.79     62.02 o 
  -3  10  16      435.05      451.77     74.42 o 
  -2  10  16     2372.65     2512.19    217.03 o 
  -1  10  16     1476.07     1718.01    132.52 o 
   0  10  16       85.42       93.97     48.28 o 
   1  10  16        8.39      -26.46     50.54 o 
   2  10  16      161.85      209.24     62.30 o 
  -2  11  16        1.46      -36.24     75.42 o 
  -1  11  16      510.91      324.00     95.34 o 
 -10   1  17       98.75       40.78     57.47 o 
  -9   1  17       80.86       58.27     42.16 o 
  -8   1  17      201.10      181.97     43.26 o 
  -7   1  17        3.84       -8.00     41.14 o 
  -6   1  17      383.14      485.45     56.08 o 
  -5   1  17      926.94      791.21     84.43 o 
  -4   1  17     1470.62     1436.01    100.39 o 
  -3   1  17      118.36       60.21     50.37 o 
  -2   1  17       54.62       72.73     50.01 o 
  -1   1  17       10.11      -28.93     51.42 o 
   0   1  17     2162.84     2177.69    120.53 o 
   1   1  17        5.95       11.28     60.31 o 
   2   1  17      296.60      271.72     90.53 o 
   3   1  17     1707.00     1357.36    100.18 o 
   4   1  17      148.61      171.12     59.70 o 
   5   1  17      179.16      158.34     63.62 o 
   6   1  17      674.20      489.79     87.45 o 
 -10   2  17      889.20      802.25     89.62 o 
  -9   2  17       26.29      -12.25     40.46 o 
  -8   2  17       94.49       54.02     48.60 o 
  -7   2  17      994.43      826.70     71.40 o 
  -6   2  17      549.74      446.54     56.14 o 
  -5   2  17      119.26      157.39     45.79 o 
  -4   2  17      197.38      180.90     57.17 o 
  -3   2  17      870.22      836.41     82.00 o 
  -2   2  17      245.70      218.54     58.31 o 
  -1   2  17       86.93       69.00     50.48 o 
   0   2  17     1968.51     2136.22    122.82 o 
   1   2  17      112.22      151.64     82.10 o 
   2   2  17      175.70      128.37     58.44 o 
   3   2  17     4911.66     4268.96    224.64 o 
   4   2  17       29.15        4.78     54.73 o 
   5   2  17      280.11      236.57     68.30 o 
   6   2  17      123.25      107.16     65.68 o 
 -10   3  17      149.39       96.18     61.62 o 
  -9   3  17       16.76      -18.78     48.94 o 
  -8   3  17        5.33      -43.36     43.36 o 
  -7   3  17        2.72       22.09     43.66 o 
  -6   3  17       47.78       51.26     43.79 o 
  -5   3  17      118.46      159.01     46.50 o 
  -4   3  17      334.15      356.56     51.53 o 
  -3   3  17      752.17      839.21     87.41 o 
  -2   3  17      466.44      478.64     69.45 o 
  -1   3  17      296.40      263.37     59.74 o 
   0   3  17     1142.16     1192.91    141.34 o 
   1   3  17     2479.25     2278.05    189.75 o 
   2   3  17      142.56      207.41     61.52 o 
   3   3  17       20.89       -5.58     44.10 o 
   4   3  17      289.62      256.27     57.81 o 
   5   3  17      852.64      755.03     94.22 o 
   6   3  17      537.30      496.08    100.56 o 
  -9   4  17      727.98      649.55     74.68 o 
  -8   4  17       53.70       32.43     47.49 o 
  -7   4  17        0.23       -1.24     43.89 o 
  -6   4  17     1068.17     1094.09     91.21 o 
  -5   4  17     1260.80     1346.19     82.28 o 
  -4   4  17       59.64       68.84     42.19 o 
  -3   4  17      113.20      154.45     59.92 o 
  -2   4  17     2084.84     2004.32    175.04 o 
  -1   4  17      729.86      798.44    128.10 o 
   0   4  17      117.83      106.04     89.19 o 
   1   4  17      193.11      246.98    102.83 o 
   2   4  17     3554.92     3883.35    182.09 o 
   3   4  17       90.98       84.83     64.54 o 
   4   4  17     1074.46      936.83     82.42 o 
   5   4  17      493.62      463.84     68.28 o 
  -9   5  17       15.40      -30.98     62.05 o 
  -8   5  17       56.55       -0.66     47.99 o 
  -7   5  17      797.43      835.71     77.11 o 
  -6   5  17       16.08       12.27     43.93 o 
  -5   5  17       46.47       17.87     44.69 o 
  -4   5  17      503.32      582.44     62.65 o 
  -3   5  17     1961.94     2090.68    118.95 o 
  -2   5  17      110.66       67.39     86.92 o 
  -1   5  17      728.57      574.59    122.35 o 
   0   5  17        6.33       58.84     91.60 o 
   1   5  17     1217.83     1428.26    169.69 o 
   2   5  17      352.00      364.12     76.36 o 
   3   5  17        0.04      -64.46     66.73 o 
   4   5  17     1177.42     1211.53     93.35 o 
   5   5  17      472.92      488.53     75.34 o 
  -8   6  17     1449.75     1498.09    122.09 o 
  -7   6  17       14.35      -42.78     46.40 o 
  -6   6  17     1821.52     1922.55    101.03 o 
  -5   6  17       96.15      137.87     48.66 o 
  -4   6  17      269.52      270.19     64.39 o 
  -3   6  17      304.88      297.54     61.92 o 
  -2   6  17       24.45       10.11     48.84 o 
  -1   6  17     2804.71     2518.74    211.95 o 
   0   6  17     1262.42     1318.74    167.55 o 
   1   6  17        0.42      -23.70     55.60 o 
   2   6  17      887.47      947.99    101.73 o 
   3   6  17      165.01      191.57     72.48 o 
   4   6  17      343.82      471.13     81.48 o 
  -7   7  17      838.27      816.09     81.06 o 
  -6   7  17      205.53      135.80     53.58 o 
  -5   7  17        1.25      -14.58     52.08 o 
  -4   7  17      618.96      630.37     77.36 o 
  -3   7  17      800.54      808.31     84.98 o 
  -2   7  17      952.88      862.19     87.93 o 
  -1   7  17      349.24      460.80    124.89 o 
   0   7  17      298.08      385.65    125.96 o 
   1   7  17     2398.72     2746.28    207.20 o 
   2   7  17      391.77      384.55     80.32 o 
   3   7  17      616.97      733.44     98.32 o 
   4   7  17        1.30      -12.34     56.32 o 
  -6   8  17      598.98      532.87    106.04 o 
  -5   8  17      417.20      399.44     72.52 o 
  -4   8  17        2.35       32.33     52.23 o 
  -3   8  17     1165.26     1021.47     92.50 o 
  -2   8  17      195.42      239.41     69.13 o 
  -1   8  17     2141.38     2639.22    235.21 o 
   0   8  17      542.38      332.03    131.45 o 
   1   8  17       70.04       89.96     68.11 o 
   2   8  17      112.27      160.00     70.63 o 
  -4   9  17      579.63      600.00    105.64 o 
  -3   9  17      327.57      336.71     90.39 o 
  -2   9  17       78.53       22.87     85.98 o 
   0   9  17     3751.52     4308.31    264.10 o 
   1   9  17     3632.33     4698.50    297.93 o 
  -9   0  18        4.17       17.12     79.16 o 
  -8   0  18     2781.35     3198.70    248.18 o 
  -7   0  18       53.96      126.90     97.88 o 
  -5   0  18     1786.30     1651.44    159.13 o 
  -4   0  18      497.62      437.93    102.03 o 
  -3   0  18      270.25      412.52    100.82 o 
  -2   0  18     2032.94     1882.10    165.28 o 
  -1   0  18      328.03      254.33     88.52 o 
   0   0  18     1410.84     1382.93    143.35 o 
   1   0  18      132.74      120.75     82.37 o 
   4   0  18      339.53      387.25    105.24 o 
  -8   1  18      337.16      310.19     61.09 o 
  -7   1  18     6186.47     6790.81    393.40 o 
  -6   1  18     1324.95     1406.59    164.21 o 
  -5   1  18       95.34       86.38     87.05 o 
  -4   1  18      394.67      287.63     65.36 o 
  -3   1  18      748.72      613.56     91.26 o 
  -2   1  18     2253.88     2248.30    127.31 o 
  -1   1  18     2031.22     1879.75    115.62 o 
   0   1  18       11.13      -30.71     48.47 o 
   1   1  18     1383.72     1036.59    134.39 o 
   2   1  18     1730.41     1758.81    163.67 o 
   3   1  18       66.35       55.23     80.50 o 
   4   1  18      473.86      436.32     76.69 o 
  -8   2  18      906.79     1182.60    105.91 o 
  -7   2  18      798.77      668.75     97.21 o 
  -6   2  18     1624.78     1692.20    135.52 o 
  -5   2  18      128.78      154.78     66.09 o 
  -4   2  18     2262.63     2391.97    196.17 o 
  -3   2  18      802.67      756.52     84.65 o 
  -2   2  18     1162.55     1201.58    224.38 o 
  -1   2  18     1078.35     1172.01    142.48 o 
   0   2  18      336.13      371.61    102.16 o 
   1   2  18      244.47      270.78     97.48 o 
   2   2  18     1464.94     1504.48    163.14 o 
   3   2  18       71.04       43.57     61.70 o 
   4   2  18      946.64      953.15    177.38 o 
  -8   3  18        0.67      -58.43     58.43 o 
  -7   3  18      159.92      139.78     73.46 o 
  -6   3  18     2227.47     2369.93    111.20 o 
  -5   3  18      541.94      491.02     80.17 o 
  -4   3  18       75.00      130.99     65.66 o 
  -3   3  18      429.25      528.23    198.57 o 
  -2   3  18      711.72      820.44    119.81 o 
  -1   3  18      591.34      381.90    107.91 o 
   0   3  18       94.11       16.85     88.79 o 
   1   3  18      490.71      424.69    112.73 o 
   2   3  18       96.22      100.29     93.74 o 
   3   3  18     4699.21     4533.97    205.37 o 
   4   3  18        0.39       65.53     66.02 o 
  -8   4  18      277.33      371.47     94.94 o 
  -7   4  18        5.16      -25.10     59.21 o 
  -6   4  18      687.53      648.22     71.05 o 
  -5   4  18      162.44      166.74     52.21 o 
  -4   4  18     1333.40     1358.56    110.01 o 
  -3   4  18      574.21      558.28    120.75 o 
  -2   4  18      498.40      452.64    116.47 o 
  -1   4  18      708.60      625.00    123.56 o 
   0   4  18      336.60      214.08    104.97 o 
   1   4  18      384.38      330.82    113.39 o 
   2   4  18     2461.22     2156.23    204.06 o 
   3   4  18       96.91       77.65     73.14 o 
   4   4  18      355.71      320.62     85.65 o 
  -7   5  18      923.91      996.96    128.17 o 
  -6   5  18      566.94      593.57     66.89 o 
  -5   5  18       15.34      -17.40     46.98 o 
  -4   5  18       12.67      -52.29     52.29 o 
  -3   5  18      235.40       94.81     95.21 o 
  -2   5  18      449.12      474.70    119.95 o 
  -1   5  18     2019.51     1667.08    181.99 o 
   0   5  18     1368.73     1191.84    163.67 o 
   1   5  18        3.63       35.57    103.90 o 
   2   5  18      466.16      434.05    129.04 o 
   3   5  18        1.71       -4.69     69.93 o 
  -6   6  18      876.79      994.84    101.29 o 
  -5   6  18     1589.62     1666.40    119.34 o 
  -4   6  18       47.08       -7.53     55.91 o 
  -3   6  18       15.73        1.87     54.96 o 
  -2   6  18     1357.41     1142.10    162.60 o 
  -1   6  18     1154.46     1097.70    166.88 o 
   0   6  18        8.47       13.64    107.78 o 
   1   6  18      732.95      714.06    151.50 o 
   2   6  18     1312.85     1241.05    192.29 o 
  -5   7  18       16.77       25.54     76.09 o 
  -4   7  18        3.73       17.38     71.41 o 
  -3   7  18      706.82      749.50    112.32 o 
  -1   7  18       85.04       37.44    109.52 o 
  -6   1  19     2151.62     2406.42    213.02 o 
  -5   1  19      357.77      229.60    102.03 o 
  -4   1  19      124.47       85.73     63.79 o 
  -3   1  19       97.48       57.13     59.99 o 
  -2   1  19      414.19      307.66     69.09 o 
  -1   1  19      121.97       53.24     61.27 o 
   0   1  19     1533.04     1430.53    155.65 o 
   1   1  19      802.48      675.42    121.82 o 
  -6   2  19      175.99      187.47    108.45 o 
  -5   2  19      199.56      209.67     74.61 o 
  -4   2  19      324.16      293.34     76.84 o 
  -3   2  19        1.78      -40.06     56.33 o 
  -2   2  19      117.56      117.90     62.15 o 
  -1   2  19      487.89      470.29    116.60 o 
   0   2  19     1344.78     1218.85    155.38 o 
   1   2  19      515.65      430.58    115.00 o 
   2   2  19      213.74      197.10    105.50 o 
  -6   3  19      146.25      172.10    109.92 o 
  -5   3  19      131.10      119.55    101.49 o 
  -4   3  19      661.82      582.20     90.13 o 
  -3   3  19      784.75      827.32    190.02 o 
  -2   3  19       86.40       63.38     94.94 o 
  -1   3  19      707.49      728.64    133.05 o 
   0   3  19        7.16       49.74     93.20 o 
   1   3  19      451.51      337.37    114.87 o 
  -5   4  19      579.37      624.47    131.58 o 
  -4   4  19       37.48        1.20     91.87 o 
  -3   4  19      203.51      228.93    111.66 o 
  -2   4  19       46.19      141.07    104.43 o 
  -1   4  19      941.27      683.57    135.32 o 
   0   4  19     1650.04     1558.37    182.79 o 
   1   4  19     2302.47     2142.05    211.68 o 
                                                 
